# Supplementary material for: Polystyrene microplastics are internalized by human gingival fibroblasts, enhance cell motility and induce molecular changes revealed through proteomic analysis
Source: Sci Rep. 2025 Oct 8;15:35128. doi: 10.1038/s41598-025-19064-w (PMC12508049; doi:10.1038/s41598-025-19064-w)
Supplement: Supplementary file 2 — Supplementary Material 2 [file 41598_2025_19064_MOESM2_ESM.xlsx]

## Sheet: Table 1
Supplementary table 1
Mass spectrometry parameters for each differentially expressed protein between control and 48-hour and 72-hour polystyrene microplastic treatments are provided. The first row lists all measured variables.
Accession	Significance	Coverage (%)	#Peptides	#Unique	PTM	CTR_01 Area	CTR_02 Area	CTR_03 Area	48h_01 Area	48h_02 Area	48h_03 Area	72h_01 Area	72h_02 Area	72h_03 Area	CTR_01 Area (top-3 peptides)	CTR_02 Area (top-3 peptides)	CTR_03 Area (top-3 peptides)	48h_01 Area (top-3 peptides)	48h_02 Area (top-3 peptides)	48h_03 Area (top-3 peptides)	72h_01 Area (top-3 peptides)	72h_02 Area (top-3 peptides)	72h_03 Area (top-3 peptides)	Sample Profile (Ratio)	CTR Area	48h Area	72h Area	CTR Area (top-3 peptides)	48h Area (top-3 peptides)	72h Area (top-3 peptides)	CTRL:48h:72h Profile (Ratio)	Avg. Mass	Description
P60660|MYL6_HUMAN	59.57	65	8	8	Carbamidomethylation	34943000	35190000	36407000	74797000	74281000	74839000	48595000	48021000	48430000	29215000	29423000	29723000	63336000	63278000	64694000	40387000	40391000	40786000	1.00:1.01:1.02:2.17:2.17:2.21:1.38:1.38:1.40	35513000	74639000	48349000	29454000	63769000	40521000	1.00:2.17:1.38	16930	Myosin light polypeptide 6 OS=Homo sapiens OX=9606 GN=MYL6 PE=1 SV=2
Q9H4M9|EHD1_HUMAN	58.9	40	16	16		43831000	44360000	42956000	78268000	76608000	73432000	67217000	66617000	66899000	17537000	17697000	17905000	37477000	37457000	37121000	30131000	29149000	29671000	1.00:1.01:1.02:2.14:2.14:2.12:1.72:1.66:1.69	44072000	77647000	67913000	17713000	37352000	29650000	1.00:2.11:1.67	60627	EH domain-containing protein 1 OS=Homo sapiens OX=9606 GN=EHD1 PE=1 SV=2
P04216|THY1_HUMAN	58.55	18	2	2	Carbamidomethylation	16315000	16454000	15826000	64485000	64984000	61681000	36035000	36665000	38318000	16315000	16454000	15826000	64485000	64984000	61681000	36035000	36665000	38318000	1.00:1.01:0.97:3.95:3.98:3.78:2.21:2.25:2.35	16198000	63716000	37006000	16198000	63716000	37006000	1.00:3.93:2.28	17935	Thy-1 membrane glycoprotein OS=Homo sapiens OX=9606 GN=THY1 PE=1 SV=2
P67809|YBOX1_HUMAN	55.49	35	5	5		55193000	53877000	52962000	18719000	19395000	19310000	26417000	26561000	25034000	49609000	48425000	47533000	17234000	17855000	17930000	24531000	24663000	23141000	1.00:0.98:0.96:0.35:0.36:0.36:0.49:0.50:0.47	54011000	19142000	26004000	48522000	17673000	24112000	1.00:0.36:0.50	35924	Y-box-binding protein 1 OS=Homo sapiens OX=9606 GN=YBX1 PE=1 SV=3
P68104|EF1A1_HUMAN	54.08	27	11	11	Carbamidomethylation; Oxidation (M)	165420000	163520000	165730000	404840000	392950000	388300000	259390000	248840000	254070000	118060000	114300000	116120000	336290000	325290000	317580000	213320000	203330000	210420000	1.00:0.97:0.98:2.85:2.76:2.69:1.81:1.72:1.78	164890000	395360000	254100000	116160000	326390000	209020000	1.00:2.81:1.80	50141	Elongation factor 1-alpha 1 OS=Homo sapiens OX=9606 GN=EEF1A1 PE=1 SV=1
P21796|VDAC1_HUMAN	53.15	22	5	5	Carbamidomethylation	9320300	9738800	9665800	29228000	28858000	28685000	12599000	11488000	11591000	8994800	9340800	9183000	23872000	24305000	23873000	11191000	10199000	10263000	1.00:1.04:1.02:2.65:2.70:2.65:1.24:1.13:1.14	9574900	28924000	11893000	9172900	24017000	10551000	1.00:2.62:1.15	30773	Voltage-dependent anion-selective channel protein 1 OS=Homo sapiens OX=9606 GN=VDAC1 PE=1 SV=2
P07237|PDIA1_HUMAN	52.53	75	37	37	Carbamidomethylation; Oxidation (M)	411890000	383530000	407440000	307620000	297180000	307330000	340490000	340120000	352510000	120130000	118770000	121480000	70993000	69245000	70736000	96903000	95302000	100080000	1.00:0.99:1.01:0.59:0.58:0.59:0.81:0.79:0.83	403760000	305590000	344960000	120130000	70325000	97427000	1.00:0.59:0.81	57116	Protein disulfide-isomerase OS=Homo sapiens OX=9606 GN=P4HB PE=1 SV=3
O15105|SMAD7_HUMAN	51.65	3	1	1		1529800	1580900	1617600	5359300	4970000	4988600	3561000	3633700	3452800	1529800	1580900	1617600	5359300	4970000	4988600	3561000	3633700	3452800	1.00:1.03:1.06:3.50:3.25:3.26:2.33:2.38:2.26	1576100	5105900	3549200	1576100	5105900	3549200	1.00:3.24:2.25	46426	Mothers against decapentaplegic homolog 7 OS=Homo sapiens OX=9606 GN=SMAD7 PE=1 SV=1
P60903|S10AA_HUMAN	50.98	64	4	4	Carbamidomethylation	15786000	15649000	15699000	31051000	29142000	29708000	25762000	25129000	25028000	15413000	15197000	15286000	29521000	29142000	28536000	24836000	24119000	23998000	1.00:0.99:0.99:1.92:1.89:1.85:1.61:1.56:1.56	15711000	30417000	25306000	15299000	29066000	24318000	1.00:1.90:1.59	11203	Protein S100-A10 OS=Homo sapiens OX=9606 GN=S100A10 PE=1 SV=2
Q15417|CNN3_HUMAN	50.24	30	7	7	Carbamidomethylation; Oxidation (M)	18167000	17986000	18465000	31525000	31009000	31641000	24417000	26228000	25064000	13164000	13254000	13310000	19969000	20155000	20395000	16536000	17178000	16871000	1.00:1.01:1.01:1.52:1.53:1.55:1.26:1.30:1.28	18206000	31392000	25236000	13243000	20173000	16861000	1.00:1.52:1.27	36414	Calponin-3 OS=Homo sapiens OX=9606 GN=CNN3 PE=1 SV=1
P47914|RL29_HUMAN	49.93	15	3	3		18096000	17989000	18124000	6747900	6546900	6417200	6896000	6708300	7446800	16185000	16181000	16364000	6325200	6263400	6105200	6296700	6292700	6905800	1.00:1.00:1.01:0.39:0.39:0.38:0.39:0.39:0.43	18070000	6570700	7017000	16243000	6231300	6498400	1.00:0.38:0.40	17752	60S ribosomal protein L29 OS=Homo sapiens OX=9606 GN=RPL29 PE=1 SV=2
Q9BVC6|TM109_HUMAN	49.86	9	2	2		2047300	2047700	2141200	4569100	4469900	4926600	4826500	4955600	5042000	2047300	2047700	2141200	4569100	4469900	4926600	4826500	4955600	5042000	1.00:1.00:1.05:2.23:2.18:2.41:2.36:2.42:2.46	2078800	4655200	4941400	2078800	4655200	4941400	1.00:2.24:2.38	26210	Transmembrane protein 109 OS=Homo sapiens OX=9606 GN=TMEM109 PE=1 SV=1
P05387|RLA2_HUMAN	48.89	63	5	5		39764000	40058000	38515000	25372000	25791000	24488000	26599000	26554000	27009000	34909000	35034000	34421000	22045000	22750000	21136000	23369000	23382000	23852000	1.00:1.00:0.99:0.63:0.65:0.61:0.67:0.67:0.68	39446000	25217000	26720000	34788000	21977000	23534000	1.00:0.63:0.68	11665	60S acidic ribosomal protein P2 OS=Homo sapiens OX=9606 GN=RPLP2 PE=1 SV=1
P27105|STOM_HUMAN	48.72	28	7	7		14499000	14529000	14709000	33346000	32818000	35106000	16401000	15880000	16798000	8232900	8399000	8068500	21586000	20431000	21285000	9471700	9365900	10424000	1.00:1.02:0.98:2.62:2.48:2.59:1.15:1.14:1.27	14579000	33757000	16360000	8233500	21101000	9753800	1.00:2.56:1.18	31731	Stomatin OS=Homo sapiens OX=9606 GN=STOM PE=1 SV=3
P07910|HNRPC_HUMAN	48.62	15	5	5	Oxidation (M)	17149000	17871000	18942000	37827000	36749000	37950000	11585000	10578000	10652000	15538000	16040000	16971000	31612000	30375000	31412000	10203000	9433000	9783700	1.00:1.03:1.09:2.03:1.95:2.02:0.66:0.61:0.63	17987000	37508000	11067000	16183000	31133000	9806500	1.00:1.92:0.61	33670	Heterogeneous nuclear ribonucleoproteins C1/C2 OS=Homo sapiens OX=9606 GN=HNRNPC PE=1 SV=4
P35579|MYH9_HUMAN	48.41	50	103	103	Carbamidomethylation; Oxidation (M)	421640000	422900000	424570000	1377300000	1359200000	1392000000	614560000	626560000	629780000	64273000	64641000	65416000	183000000	178400000	187640000	86084000	89876000	91506000	1.00:1.01:1.02:2.85:2.78:2.92:1.34:1.40:1.42	425690000	1376200000	626000000	64777000	183010000	89155000	1.00:2.83:1.38	226530	Myosin-9 OS=Homo sapiens OX=9606 GN=MYH9 PE=1 SV=4
Q92597|NDRG1_HUMAN	48.07	18	3	3	Carbamidomethylation	4296300	4608400	4603800	12579000	12169000	11636000	12663000	11953000	11622000	4296300	4608400	4603800	12579000	12169000	11636000	12663000	11953000	11622000	1.00:1.07:1.07:2.93:2.83:2.71:2.95:2.78:2.71	4502800	12128000	12079000	4502800	12128000	12079000	1.00:2.69:2.68	42835	Protein NDRG1 OS=Homo sapiens OX=9606 GN=NDRG1 PE=1 SV=1
P07737|PROF1_HUMAN	47.91	62	10	10	Carbamidomethylation; Oxidation (M)	112370000	111080000	109730000	220110000	213620000	218610000	94421000	91282000	93904000	68212000	66618000	67579000	148870000	138470000	141100000	55616000	54487000	55852000	1.00:0.98:0.99:2.18:2.03:2.07:0.82:0.80:0.82	111060000	217450000	93202000	67469000	142820000	55318000	1.00:2.12:0.82	15054	Profilin-1 OS=Homo sapiens OX=9606 GN=PFN1 PE=1 SV=2
P16401|H15_HUMAN	47.42	24	8	8		85622000	84252000	85298000	38527000	37685000	38123000	66017000	65071000	68686000	52680000	51564000	51352000	20669000	19430000	19588000	37267000	36263000	38245000	1.00:0.98:0.97:0.39:0.37:0.37:0.71:0.69:0.73	85057000	38271000	66879000	51866000	19895000	37259000	1.00:0.38:0.72	22580	Histone H1.5 OS=Homo sapiens OX=9606 GN=H1-5 PE=1 SV=3
P10253|LYAG_HUMAN	44.65	2	1	1		448980	400650	418580	1307200	1441300	1293900	1288300	1403800	1262800	448980	400650	418580	1307200	1441300	1293900	1288300	1403800	1262800	1.00:0.89:0.93:2.91:3.21:2.88:2.87:3.13:2.81	422740	1347500	1318300	422740	1347500	1318300	1.00:3.19:3.12	105324	Lysosomal alpha-glucosidase OS=Homo sapiens OX=9606 GN=GAA PE=1 SV=4
P45880|VDAC2_HUMAN	44.62	39	9	9	Carbamidomethylation	16942000	16752000	17529000	34417000	34285000	34743000	19615000	18591000	19393000	12404000	12267000	12921000	24190000	23101000	24241000	14557000	13533000	14532000	1.00:0.99:1.04:1.95:1.86:1.95:1.17:1.09:1.17	17074000	34482000	19200000	12531000	23844000	14207000	1.00:1.90:1.13	31567	Voltage-dependent anion-selective channel protein 2 OS=Homo sapiens OX=9606 GN=VDAC2 PE=1 SV=2
P56199|ITA1_HUMAN	44.13	2	2	2	Carbamidomethylation	706750	781670	721930	1791000	1609000	1679700	2117000	2150700	2291900	706750	781670	721930	1791000	1609000	1679700	2117000	2150700	2291900	1.00:1.11:1.02:2.53:2.28:2.38:3.00:3.04:3.24	736780	1693200	2186500	736780	1693200	2186500	1.00:2.30:2.97	130848	Integrin alpha-1 OS=Homo sapiens OX=9606 GN=ITGA1 PE=1 SV=2
P50238|CRIP1_HUMAN	44.05	13	1	1	Carbamidomethylation	323380	318140	281550	3114700	2722400	2510800	524820	596760	637660	323380	318140	281550	3114700	2722400	2510800	524820	596760	637660	1.00:0.98:0.87:9.63:8.42:7.76:1.62:1.85:1.97	307690	2782600	586410	307690	2782600	586410	1.00:9.04:1.91	8533	Cysteine-rich protein 1 OS=Homo sapiens OX=9606 GN=CRIP1 PE=1 SV=3
P29966|MARCS_HUMAN	44.05	11	3	3		12816000	12554000	12714000	6836400	6779800	6478800	7506200	8940500	8521800	11856000	11349000	11579000	6170900	6332600	6046600	6821200	8298300	7621100	1.00:0.96:0.98:0.52:0.53:0.51:0.58:0.70:0.64	12695000	6698300	8322800	11595000	6183400	7580200	1.00:0.53:0.65	31555	Myristoylated alanine-rich C-kinase substrate OS=Homo sapiens OX=9606 GN=MARCKS PE=1 SV=4
P18124|RL7_HUMAN	43.99	22	9	9		38012000	39557000	39306000	23584000	23986000	24348000	31809000	30083000	31786000	30956000	32578000	32404000	20161000	19722000	19925000	25841000	25253000	25944000	1.00:1.05:1.05:0.65:0.64:0.64:0.83:0.82:0.84	38958000	24460000	31226000	31979000	19936000	25679000	1.00:0.62:0.80	29226	60S ribosomal protein L7 OS=Homo sapiens OX=9606 GN=RPL7 PE=1 SV=1
P21964|COMT_HUMAN	43.85	17	4	4	Carbamidomethylation	72963000	74135000	74497000	56705000	56851000	55911000	71558000	70548000	74020000	72674000	74000000	74253000	56390000	56455000	55677000	71350000	70321000	73783000	1.00:1.02:1.02:0.78:0.78:0.77:0.98:0.97:1.02	73865000	56489000	72042000	73642000	56174000	71818000	1.00:0.76:0.98	30037	Catechol O-methyltransferase OS=Homo sapiens OX=9606 GN=COMT PE=1 SV=2
P26373|RL13_HUMAN	43.52	34	7	7		41644000	43226000	41270000	24799000	25148000	23912000	22486000	23017000	22323000	26818000	28274000	27585000	14310000	15539000	13916000	14840000	15472000	14957000	1.00:1.05:1.03:0.53:0.58:0.52:0.55:0.58:0.56	42047000	24620000	22609000	27559000	14588000	15090000	1.00:0.53:0.55	24261	60S ribosomal protein L13 OS=Homo sapiens OX=9606 GN=RPL13 PE=1 SV=4
P37108|SRP14_HUMAN	43.47	29	3	3	Carbamidomethylation	8248000	8413300	7970300	4945600	5241200	5535400	3681600	3621800	3700800	8248000	8413300	7970300	4945600	5241200	5535400	3681600	3621800	3700800	1.00:1.02:0.97:0.60:0.64:0.67:0.45:0.44:0.45	8210500	5405600	3875500	8210500	5405600	3875500	1.00:0.66:0.47	14570	Signal recognition particle 14 kDa protein OS=Homo sapiens OX=9606 GN=SRP14 PE=1 SV=2
P27797|CALR_HUMAN	43.46	51	18	18	Carbamidomethylation	363000000	351970000	354000000	364000000	332420000	335730000	319390000	320990000	331830000	258710000	261310000	255170000	196130000	191050000	193470000	212980000	213740000	216280000	1.00:1.01:0.99:0.76:0.74:0.75:0.82:0.83:0.84	356320000	344050000	324070000	258400000	193550000	214330000	1.00:0.75:0.83	48142	Calreticulin OS=Homo sapiens OX=9606 GN=CALR PE=1 SV=1
P05388|RLA0_HUMAN	43.3	5	1	1		828060	821370	763330	1914500	1883200	1824900	1118000	1203000	1127500	828060	821370	763330	1914500	1883200	1824900	1118000	1203000	1127500	1.00:0.99:0.92:2.31:2.27:2.20:1.35:1.45:1.36	804250	1874200	1149500	804250	1874200	1149500	1.00:2.33:1.43	34274	60S acidic ribosomal protein P0 OS=Homo sapiens OX=9606 GN=RPLP0 PE=1 SV=1
P37802|TAGL2_HUMAN	43.29	38	9	9	Oxidation (M)	115010000	115000000	117920000	165060000	159150000	162260000	158900000	158200000	165930000	39980000	41691000	42564000	79617000	76086000	79232000	67049000	67326000	71679000	1.00:1.04:1.06:1.99:1.90:1.98:1.68:1.68:1.79	116420000	162150000	161380000	41412000	78312000	68685000	1.00:1.89:1.66	22391	Transgelin-2 OS=Homo sapiens OX=9606 GN=TAGLN2 PE=1 SV=3
P61247|RS3A_HUMAN	43.2	48	14	14	Carbamidomethylation	55685000	55931000	54945000	33735000	33414000	34436000	25558000	27543000	30205000	22048000	21139000	21386000	13264000	12786000	12919000	10964000	10993000	12246000	1.00:0.96:0.97:0.60:0.58:0.59:0.50:0.50:0.56	55520000	33862000	28193000	21525000	12990000	11401000	1.00:0.60:0.53	29945	40S ribosomal protein S3a OS=Homo sapiens OX=9606 GN=RPS3A PE=1 SV=2
P23219|PGH1_HUMAN	43.14	14	5	5	Carbamidomethylation	27084000	23819000	25587000	65420000	63512000	63578000	72820000	65899000	68009000	21339000	20514000	21811000	46285000	44833000	45148000	56489000	50035000	52310000	1.00:0.96:1.02:2.17:2.10:2.12:2.65:2.34:2.45	25497000	64170000	68909000	21221000	45422000	52945000	1.00:2.14:2.49	68686	Prostaglandin G/H synthase 1 OS=Homo sapiens OX=9606 GN=PTGS1 PE=1 SV=2
P20337|RAB3B_HUMAN	43.04	11	1	1	Carbamidomethylation	9615200	9753900	9775300	11867000	2333000	2685700	6133700	5962300	6142800	9615200	9753900	9775300	11867000	2333000	2685700	6133700	5962300	6142800	1.00:1.01:1.02:1.23:0.24:0.28:0.64:0.62:0.64	9714800	5628500	6079600	9714800	5628500	6079600	1.00:0.58:0.63	24758	Ras-related protein Rab-3B OS=Homo sapiens OX=9606 GN=RAB3B PE=1 SV=2
P62750|RL23A_HUMAN	42.75	30	6	6		21119000	20851000	21923000	14223000	14166000	15252000	10316000	9125600	9530900	14565000	14009000	14175000	8520200	9095200	9256600	6651200	6157900	6464700	1.00:0.96:0.97:0.58:0.62:0.64:0.46:0.42:0.44	21298000	14547000	9917400	14250000	8957300	6424600	1.00:0.63:0.45	17695	60S ribosomal protein L23a OS=Homo sapiens OX=9606 GN=RPL23A PE=1 SV=1
P06396|GELS_HUMAN	42.31	16	6	6		74821000	71750000	73317000	128560000	124030000	123630000	122590000	123600000	127280000	51905000	51712000	49193000	90168000	85056000	85882000	84439000	85759000	88085000	1.00:1.00:0.95:1.74:1.64:1.65:1.63:1.65:1.70	73949000	125410000	124490000	50937000	87035000	86094000	1.00:1.71:1.69	85697	Gelsolin OS=Homo sapiens OX=9606 GN=GSN PE=1 SV=1
P22626|ROA2_HUMAN	42.28	41	12	12		35597000	34786000	37279000	59502000	68245000	70351000	36805000	38683000	37489000	26399000	23585000	25410000	49996000	47046000	48932000	24933000	25888000	26497000	1.00:0.89:0.96:1.89:1.78:1.85:0.94:0.98:1.00	35887000	67443000	37940000	25131000	48658000	25773000	1.00:1.94:1.03	37430	Heterogeneous nuclear ribonucleoproteins A2/B1 OS=Homo sapiens OX=9606 GN=HNRNPA2B1 PE=1 SV=2
P02751|FINC_HUMAN	42.2	6	10	10	Carbamidomethylation	14504000	14836000	15247000	10903000	9864100	9508800	7255800	6457800	6057000	9912500	10416000	9767000	6205000	5670800	5294300	3471300	3115500	3254300	1.00:1.05:0.99:0.63:0.57:0.53:0.35:0.31:0.33	14862000	10092000	6702300	10032000	5723400	3280400	1.00:0.57:0.33	272318	Fibronectin OS=Homo sapiens OX=9606 GN=FN1 PE=1 SV=5
O00264|PGRC1_HUMAN	42.06	19	2	2		3906100	3770100	4068300	8056900	7637200	7581400	6974000	7498200	6981000	3906100	3770100	4068300	8056900	7637200	7581400	6974000	7498200	6981000	1.00:0.97:1.04:2.06:1.96:1.94:1.79:1.92:1.79	3914800	7758500	7151100	3914800	7758500	7151100	1.00:1.98:1.83	21671	Membrane-associated progesterone receptor component 1 OS=Homo sapiens OX=9606 GN=PGRMC1 PE=1 SV=3
Q05682|CALD1_HUMAN	41.88	40	42	42	Oxidation (M)	203450000	196790000	199920000	287930000	303080000	305380000	260180000	260860000	272940000	65007000	63179000	62682000	99574000	96792000	96578000	79464000	81167000	88054000	1.00:0.97:0.96:1.53:1.49:1.49:1.22:1.25:1.35	203020000	301240000	269480000	63623000	97648000	82895000	1.00:1.53:1.30	93231	Caldesmon OS=Homo sapiens OX=9606 GN=CALD1 PE=1 SV=3
Q9BQE3|TBA1C_HUMAN	41.87	9	2	2	Carbamidomethylation; Oxidation (M)	17091000	17761000	17093000	27985000	27211000	27655000	22080000	22624000	21750000	16315000	16976000	16203000	26110000	25290000	25570000	20804000	21662000	20861000	1.00:1.04:0.99:1.60:1.55:1.57:1.28:1.33:1.28	17315000	27617000	22151000	16498000	25657000	21109000	1.00:1.56:1.28	49895	Tubulin alpha-1C chain OS=Homo sapiens OX=9606 GN=TUBA1C PE=1 SV=1
P60033|CD81_HUMAN	41.84	10	1	1	Carbamidomethylation	5902800	5902100	5869300	15384000	14683000	14365000	11666000	11581000	12176000	5902800	5902100	5869300	15384000	14683000	14365000	11666000	11581000	12176000	1.00:1.00:0.99:2.61:2.49:2.43:1.98:1.96:2.06	5891400	14811000	11808000	5891400	14811000	11808000	1.00:2.51:2.00	25809	CD81 antigen OS=Homo sapiens OX=9606 GN=CD81 PE=1 SV=1
O00299|CLIC1_HUMAN	41.72	56	13	13	Carbamidomethylation	201220000	197260000	194010000	139400000	136540000	136780000	153120000	149090000	146980000	103310000	103070000	98901000	65809000	63066000	64037000	76074000	73827000	71665000	1.00:1.00:0.96:0.64:0.61:0.62:0.74:0.71:0.69	197500000	137570000	149730000	101760000	64304000	73855000	1.00:0.63:0.73	26923	Chloride intracellular channel protein 1 OS=Homo sapiens OX=9606 GN=CLIC1 PE=1 SV=4
P62979|RS27A_HUMAN	41.69	49	8	8	Carbamidomethylation	116150000	116270000	119860000	202350000	203630000	203620000	97728000	106400000	107350000	85400000	83336000	87618000	156180000	153330000	154160000	72716000	78019000	80079000	1.00:0.98:1.03:1.83:1.80:1.81:0.85:0.91:0.94	117430000	203200000	103830000	85451000	154560000	76938000	1.00:1.81:0.90	17965	Ubiquitin-40S ribosomal protein S27a OS=Homo sapiens OX=9606 GN=RPS27A PE=1 SV=2
O15173|PGRC2_HUMAN	41.58	4	1	1		2957300	2932900	2861500	4544800	4490800	4559900	4823700	4631500	5312100	2957300	2932900	2861500	4544800	4490800	4559900	4823700	4631500	5312100	1.00:0.99:0.97:1.54:1.52:1.54:1.63:1.57:1.80	2917200	4531800	4922400	2917200	4531800	4922400	1.00:1.55:1.69	23818	Membrane-associated progesterone receptor component 2 OS=Homo sapiens OX=9606 GN=PGRMC2 PE=1 SV=1
Q01995|TAGL_HUMAN	41.48	58	12	12	Carbamidomethylation	49250000	45128000	46981000	98169000	99018000	98388000	78284000	75060000	75877000	29604000	28159000	28773000	58767000	59212000	58544000	49375000	48396000	47029000	1.00:0.95:0.97:1.99:2.00:1.98:1.67:1.63:1.59	47815000	98807000	76407000	28846000	58841000	48267000	1.00:2.04:1.67	22611	Transgelin OS=Homo sapiens OX=9606 GN=TAGLN PE=1 SV=4
P29692|EF1D_HUMAN	41.46	43	8	8	Carbamidomethylation; Oxidation (M)	58319000	58093000	58381000	58960000	56591000	59161000	45192000	45811000	45975000	38975000	38593000	40019000	38702000	37104000	39029000	27648000	27607000	28475000	1.00:0.99:1.03:0.99:0.95:1.00:0.71:0.71:0.73	58650000	58350000	45780000	39196000	38278000	27910000	1.00:0.98:0.71	31122	Elongation factor 1-delta OS=Homo sapiens OX=9606 GN=EEF1D PE=1 SV=5
P13987|CD59_HUMAN	41.39	26	4	4	Carbamidomethylation	29560000	28142000	29010000	55101000	51851000	52703000	40377000	40858000	42520000	24437000	23683000	24430000	42973000	40455000	41346000	32411000	33451000	34686000	1.00:0.97:1.00:1.76:1.66:1.69:1.33:1.37:1.42	28904000	53218000	41252000	24183000	41592000	33516000	1.00:1.72:1.39	14177	CD59 glycoprotein OS=Homo sapiens OX=9606 GN=CD59 PE=1 SV=1
P09601|HMOX1_HUMAN	41.3	5	1	1		1595300	1609700	1494500	578510	385170	386060	506160	529240	558960	1595300	1609700	1494500	578510	385170	386060	506160	529240	558960	1.00:1.01:0.94:0.36:0.24:0.24:0.32:0.33:0.35	1566500	449910	531450	1566500	449910	531450	1.00:0.29:0.34	32819	Heme oxygenase 1 OS=Homo sapiens OX=9606 GN=HMOX1 PE=1 SV=1
Q9BUT1|BDH2_HUMAN	41.2	12	2	2	Carbamidomethylation	1080000	1012500	982620	2009800	2092300	2225400	2742300	2570800	2445300	1080000	1012500	982620	2009800	2092300	2225400	2742300	2570800	2445300	1.00:0.94:0.91:1.86:1.94:2.06:2.54:2.38:2.26	1025000	2109200	2586100	1025000	2109200	2586100	1.00:2.06:2.52	26724	3-hydroxybutyrate dehydrogenase type 2 OS=Homo sapiens OX=9606 GN=BDH2 PE=1 SV=2
Q6NZI2|CAVN1_HUMAN	40.94	35	15	15	Oxidation (M)	131360000	132310000	134300000	168930000	160210000	160060000	174530000	177560000	174780000	83737000	83794000	83227000	104290000	99940000	97597000	112860000	114400000	111930000	1.00:1.00:0.99:1.25:1.19:1.17:1.35:1.37:1.34	132660000	163070000	175620000	83586000	100610000	113060000	1.00:1.20:1.35	43476	Caveolae-associated protein 1 OS=Homo sapiens OX=9606 GN=CAVIN1 PE=1 SV=1
P09211|GSTP1_HUMAN	40.88	61	8	8	Carbamidomethylation; Oxidation (M)	52012000	53392000	51386000	78117000	72161000	74475000	71210000	69351000	69454000	37390000	38035000	37742000	53317000	48129000	50809000	49963000	48916000	48850000	1.00:1.02:1.01:1.43:1.29:1.36:1.34:1.31:1.31	52263000	74918000	70005000	37722000	50752000	49243000	1.00:1.35:1.31	23356	Glutathione S-transferase P OS=Homo sapiens OX=9606 GN=GSTP1 PE=1 SV=2
Q02952|AKA12_HUMAN	40.82	10	9	9	Carbamidomethylation	6425900	6329400	6718700	7352200	7540800	7429000	14013000	12824000	13859000	4730900	4643600	4837100	4947400	4842900	4838800	8961300	8461200	8988600	1.00:0.98:1.02:1.05:1.02:1.02:1.89:1.79:1.90	6556400	7440700	13565000	4737200	4876400	8803700	1.00:1.03:1.86	191480	A-kinase anchor protein 12 OS=Homo sapiens OX=9606 GN=AKAP12 PE=1 SV=4
P36578|RL4_HUMAN	40.58	31	13	13	Carbamidomethylation; Oxidation (M)	30809000	30804000	31986000	21637000	21131000	19347000	26896000	25796000	28847000	16060000	16459000	17070000	9115700	9523300	9189700	14134000	14181000	15794000	1.00:1.02:1.06:0.57:0.59:0.57:0.88:0.88:0.98	31311000	21137000	27240000	16530000	9276200	14703000	1.00:0.56:0.89	47697	60S ribosomal protein L4 OS=Homo sapiens OX=9606 GN=RPL4 PE=1 SV=5
P09382|LEG1_HUMAN	40.54	67	12	12	Carbamidomethylation; Oxidation (M)	515230000	530710000	549620000	915130000	937970000	957990000	617130000	609030000	643270000	310900000	305860000	326290000	598860000	602050000	613840000	373280000	371610000	398190000	1.00:0.98:1.05:1.93:1.94:1.97:1.20:1.20:1.28	532560000	937030000	623140000	314350000	604910000	381030000	1.00:1.92:1.21	14716	Galectin-1 OS=Homo sapiens OX=9606 GN=LGALS1 PE=1 SV=2
P42785|PCP_HUMAN	40.34	7	2	2		1397200	1416700	1349900	2659300	2704600	2917000	2595300	2670300	2851500	1397200	1416700	1349900	2659300	2704600	2917000	2595300	2670300	2851500	1.00:1.01:0.97:1.90:1.94:2.09:1.86:1.91:2.04	1387900	2760300	2705700	1387900	2760300	2705700	1.00:1.99:1.95	55800	Lysosomal Pro-X carboxypeptidase OS=Homo sapiens OX=9606 GN=PRCP PE=1 SV=1
Q99439|CNN2_HUMAN	40.32	40	9	9	Carbamidomethylation; Oxidation (M)	31416000	32229000	32570000	52059000	51697000	55906000	52486000	53237000	54915000	17511000	17658000	18323000	27623000	27585000	31191000	28540000	29433000	29217000	1.00:1.01:1.05:1.58:1.58:1.78:1.63:1.68:1.67	32072000	53220000	53546000	17831000	28800000	29063000	1.00:1.62:1.63	33697	Calponin-2 OS=Homo sapiens OX=9606 GN=CNN2 PE=1 SV=4
P15559|NQO1_HUMAN	40.32	21	6	6		17458000	19616000	18752000	37468000	36538000	36583000	20590000	21230000	21951000	9546300	10778000	10057000	30028000	28955000	28955000	13165000	14161000	14615000	1.00:1.13:1.05:3.15:3.03:3.03:1.38:1.48:1.53	18801000	36863000	21257000	10127000	29313000	13980000	1.00:2.89:1.38	30868	NAD(P)H dehydrogenase [quinone] 1 OS=Homo sapiens OX=9606 GN=NQO1 PE=1 SV=1
Q9Y5M8|SRPRB_HUMAN	39.59	20	5	5		4740800	5956500	6521600	3557000	2784000	3378500	2949700	3200500	3039700	4316500	4181600	4391300	2441800	2541100	2757300	2676400	2748900	2785700	1.00:0.97:1.02:0.57:0.59:0.64:0.62:0.64:0.65	6232100	3473500	3175200	4296500	2580100	2737000	1.00:0.60:0.64	29702	Signal recognition particle receptor subunit beta OS=Homo sapiens OX=9606 GN=SRPRB PE=1 SV=3
P62277|RS13_HUMAN	39.39	23	4	4		8841700	8567800	8480000	7478100	8329400	7611100	5025500	5408700	5251000	8128700	7841200	7803300	6573700	7486100	6775700	4647300	4901900	4816400	1.00:0.96:0.96:0.81:0.92:0.83:0.57:0.60:0.59	8629800	7806200	5228400	7924400	6945200	4788500	1.00:0.88:0.60	17222	40S ribosomal protein S13 OS=Homo sapiens OX=9606 GN=RPS13 PE=1 SV=2
P62424|RL7A_HUMAN	39.04	36	9	9	Carbamidomethylation	42836000	41331000	44528000	27566000	27278000	27617000	25520000	26627000	27329000	28056000	27202000	29325000	16800000	15989000	16272000	16549000	17372000	17590000	1.00:0.97:1.05:0.60:0.57:0.58:0.59:0.62:0.63	42898000	27487000	26492000	28194000	16354000	17170000	1.00:0.58:0.61	29996	60S ribosomal protein L7a OS=Homo sapiens OX=9606 GN=RPL7A PE=1 SV=2
Q7KZF4|SND1_HUMAN	38.99	34	25	25	Carbamidomethylation	74552000	71485000	73361000	61346000	60087000	58485000	57856000	61688000	63988000	25126000	24487000	24546000	18458000	18226000	18862000	19452000	20674000	20128000	1.00:0.97:0.98:0.73:0.73:0.75:0.77:0.82:0.80	73368000	59973000	61433000	24720000	18515000	20085000	1.00:0.75:0.81	101997	Staphylococcal nuclease domain-containing protein 1 OS=Homo sapiens OX=9606 GN=SND1 PE=1 SV=1
O43175|SERA_HUMAN	38.9	26	10	10	Carbamidomethylation	19818000	20129000	19918000	11279000	10731000	11480000	17009000	14068000	18423000	12564000	13422000	13636000	5945900	6237200	6231900	11340000	10738000	13041000	1.00:1.07:1.09:0.47:0.50:0.50:0.90:0.85:1.04	20129000	11163000	16500000	13207000	6138300	11707000	1.00:0.46:0.89	56651	D-3-phosphoglycerate dehydrogenase OS=Homo sapiens OX=9606 GN=PHGDH PE=1 SV=4
P61019|RAB2A_HUMAN	38.66	29	4	4		10155000	10290000	10431000	6886400	7000800	7131600	7716800	8223100	7948400	9514500	9793900	9942500	6444900	6518200	6589600	7220900	7715800	7482600	1.00:1.03:1.04:0.68:0.69:0.69:0.76:0.81:0.79	10292000	7006300	7962800	9750300	6517500	7473100	1.00:0.67:0.77	23546	Ras-related protein Rab-2A OS=Homo sapiens OX=9606 GN=RAB2A PE=1 SV=1
P12004|PCNA_HUMAN	38.5	8	1	1	Carbamidomethylation	7938600	7901700	7437700	6412000	5856400	6266400	4231500	4330900	4393700	7938600	7901700	7437700	6412000	5856400	6266400	4231500	4330900	4393700	1.00:1.00:0.94:0.81:0.74:0.79:0.53:0.55:0.55	7759300	6178300	4318700	7759300	6178300	4318700	1.00:0.80:0.56	28769	Proliferating cell nuclear antigen OS=Homo sapiens OX=9606 GN=PCNA PE=1 SV=1
O43707|ACTN4_HUMAN	38.25	31	24	24	Carbamidomethylation; Oxidation (M)	138410000	138090000	135980000	224600000	227830000	234420000	187940000	189190000	190170000	47896000	48895000	48419000	67987000	64397000	63627000	63246000	63993000	65489000	1.00:1.02:1.01:1.42:1.34:1.33:1.32:1.34:1.37	137490000	228950000	190330000	48404000	65337000	64243000	1.00:1.35:1.33	104854	Alpha-actinin-4 OS=Homo sapiens OX=9606 GN=ACTN4 PE=1 SV=2
Q03135|CAV1_HUMAN	38.03	34	6	6		17732000	16748000	18263000	37001000	36021000	36730000	26875000	28152000	25168000	15062000	14189000	15449000	31395000	29274000	28976000	21283000	22268000	20760000	1.00:0.94:1.03:2.08:1.94:1.92:1.41:1.48:1.38	17581000	36584000	26732000	14900000	29882000	21437000	1.00:2.01:1.44	20472	Caveolin-1 OS=Homo sapiens OX=9606 GN=CAV1 PE=1 SV=4
P05091|ALDH2_HUMAN	37.93	5	2	2		1019100	1079000	961550	2113500	2368900	2121300	2370200	2501400	2507000	1019100	1079000	961550	2113500	2368900	2121300	2370200	2501400	2507000	1.00:1.06:0.94:2.07:2.32:2.08:2.33:2.45:2.46	1019900	2201200	2459600	1019900	2201200	2459600	1.00:2.16:2.41	56381	Aldehyde dehydrogenase mitochondrial OS=Homo sapiens OX=9606 GN=ALDH2 PE=1 SV=2
P13639|EF2_HUMAN	37.86	34	32	32	Carbamidomethylation; Oxidation (M)	370210000	349560000	345260000	249610000	248440000	247590000	243630000	243500000	251640000	119970000	117430000	112220000	66602000	72525000	67953000	71800000	71171000	75983000	1.00:0.98:0.94:0.56:0.60:0.57:0.60:0.59:0.63	355650000	248550000	246840000	116540000	69027000	72984000	1.00:0.59:0.63	95338	Elongation factor 2 OS=Homo sapiens OX=9606 GN=EEF2 PE=1 SV=4
P42224|STAT1_HUMAN	37.67	24	12	12	Carbamidomethylation	20796000	19854000	19203000	16355000	16895000	15913000	14750000	13967000	15346000	10595000	10291000	10451000	7387700	7298900	7607800	8218800	7773700	8501600	1.00:0.97:0.99:0.70:0.69:0.72:0.78:0.73:0.80	20558000	16760000	15856000	10446000	7431500	8164700	1.00:0.71:0.78	87335	Signal transducer and activator of transcription 1-alpha/beta OS=Homo sapiens OX=9606 GN=STAT1 PE=1 SV=2
P42766|RL35_HUMAN	37.47	22	3	3		12342000	12817000	11550000	6304800	6183900	6067400	3603600	3189400	3532700	9248100	9726500	8737200	4290500	4140300	4132200	2476700	2172000	2408700	1.00:1.05:0.94:0.46:0.45:0.45:0.27:0.23:0.26	12236000	6185300	3441900	9237200	4187700	2352500	1.00:0.45:0.25	14551	60S ribosomal protein L35 OS=Homo sapiens OX=9606 GN=RPL35 PE=1 SV=2
O00469|PLOD2_HUMAN	36.89	16	9	9	Carbamidomethylation	21414000	18604000	22584000	13983000	14077000	12868000	16715000	15089000	16579000	14392000	13637000	14577000	7868900	8306600	8379300	10795000	9763900	10976000	1.00:0.95:1.01:0.55:0.58:0.58:0.75:0.68:0.76	22052000	13643000	16701000	14202000	8184900	10511000	1.00:0.58:0.74	84686	Procollagen-lysine 2-oxoglutarate 5-dioxygenase 2 OS=Homo sapiens OX=9606 GN=PLOD2 PE=1 SV=2
Q9UHD8|SEPT9_HUMAN	36.8	41	23	23	Carbamidomethylation; Oxidation (M)	66709000	66928000	69168000	79285000	79345000	77252000	85634000	84656000	88758000	24510000	24900000	24688000	35744000	35478000	34383000	36595000	33605000	34886000	1.00:1.02:1.01:1.46:1.45:1.40:1.49:1.37:1.42	67601000	79182000	86931000	24699000	35202000	35029000	1.00:1.43:1.42	65402	Septin-9 OS=Homo sapiens OX=9606 GN=SEPTIN9 PE=1 SV=2
Q86V81|THOC4_HUMAN	36.7	11	2	2		3543800	3310100	3421600	2703800	3393500	3242700	2048700	1957400	1965200	3543800	3310100	3421600	2703800	3393500	3242700	2048700	1957400	1965200	1.00:0.93:0.97:0.76:0.96:0.92:0.58:0.55:0.55	3425200	3113400	1990400	3425200	3113400	1990400	1.00:0.91:0.58	26888	THO complex subunit 4 OS=Homo sapiens OX=9606 GN=ALYREF PE=1 SV=3
P62847|RS24_HUMAN	36.59	20	2	2		7852100	6737200	7058800	6926700	6969100	6822900	4300600	4078000	4217300	7852100	6737200	7058800	6926700	6969100	6822900	4300600	4078000	4217300	1.00:0.86:0.90:0.88:0.89:0.87:0.55:0.52:0.54	7216000	6906200	4198600	7216000	6906200	4198600	1.00:0.96:0.58	15423	40S ribosomal protein S24 OS=Homo sapiens OX=9606 GN=RPS24 PE=1 SV=1
Q04446|GLGB_HUMAN	36.5	20	13	13	Carbamidomethylation	36908000	31929000	36065000	61518000	59451000	57038000	63274000	69628000	72081000	21452000	19692000	19887000	34809000	31176000	34189000	38144000	38708000	40347000	1.00:0.92:0.93:1.62:1.45:1.59:1.78:1.80:1.88	35826000	61272000	70428000	20343000	33391000	39066000	1.00:1.64:1.92	80474	1 4-alpha-glucan-branching enzyme OS=Homo sapiens OX=9606 GN=GBE1 PE=1 SV=3
Q9UBI6|GBG12_HUMAN	36.42	57	3	3	Carbamidomethylation	4950300	5030400	4990900	6350300	7445400	7793200	7845200	7812100	8154900	4950300	5030400	4990900	6350300	7445400	7793200	7845200	7812100	8154900	1.00:1.02:1.01:1.28:1.50:1.57:1.58:1.58:1.65	4990500	7196300	7937400	4990500	7196300	7937400	1.00:1.44:1.59	8006	Guanine nucleotide-binding protein G(I)/G(S)/G(O) subunit gamma-12 OS=Homo sapiens OX=9606 GN=GNG12 PE=1 SV=3
P16070|CD44_HUMAN	36.33	11	9	9	Carbamidomethylation	42044000	41480000	43893000	62560000	64310000	68886000	45707000	44995000	45667000	26024000	24397000	26895000	46427000	44464000	47529000	27279000	27435000	30079000	1.00:0.94:1.03:1.78:1.71:1.83:1.05:1.05:1.16	42472000	65252000	45456000	25772000	46140000	28264000	1.00:1.79:1.10	81538	CD44 antigen OS=Homo sapiens OX=9606 GN=CD44 PE=1 SV=3
P61254|RL26_HUMAN	36.1	22	5	5		14027000	13992000	13906000	8103900	9154300	9259100	8866100	9150400	9305900	12537000	13177000	12204000	6915300	7380300	7208600	7067100	7276300	7158700	1.00:1.05:0.97:0.55:0.59:0.57:0.56:0.58:0.57	14141000	9210700	9107400	12639000	7539600	7167300	1.00:0.60:0.57	17258	60S ribosomal protein L26 OS=Homo sapiens OX=9606 GN=RPL26 PE=1 SV=1
Q16643|DREB_HUMAN	35.86	5	2	2		348480	285430	441950	7389000	7018100	7161900	1027700	1280800	1053800	348480	285430	441950	7389000	7018100	7161900	1027700	1280800	1053800	1.00:0.82:1.27:21.20:20.14:20.55:2.95:3.68:3.02	385650	7189700	1120800	385650	7189700	1120800	1.00:18.64:2.91	71429	Drebrin OS=Homo sapiens OX=9606 GN=DBN1 PE=1 SV=4
P46777|RL5_HUMAN	35.75	34	11	11	Carbamidomethylation	31387000	31811000	32355000	21442000	22993000	22712000	21281000	19863000	19895000	16030000	16507000	16601000	11539000	12029000	12140000	10839000	9755000	10341000	1.00:1.03:1.04:0.72:0.75:0.76:0.68:0.61:0.65	31851000	22870000	20346000	16379000	11903000	10312000	1.00:0.73:0.63	34363	60S ribosomal protein L5 OS=Homo sapiens OX=9606 GN=RPL5 PE=1 SV=3
O95816|BAG2_HUMAN	35.68	20	4	4	Carbamidomethylation	5544900	5104000	4920900	4980600	4242800	5044400	2331400	2193200	2425600	5047100	4677900	4546300	4624100	3758900	4564100	2068300	1999900	2234700	1.00:0.93:0.90:0.92:0.74:0.90:0.41:0.40:0.44	5189900	4755900	2316700	4757100	4315700	2101000	1.00:0.91:0.44	23772	BAG family molecular chaperone regulator 2 OS=Homo sapiens OX=9606 GN=BAG2 PE=1 SV=1
Q9UKK9|NUDT5_HUMAN	35.59	13	3	3		2591800	2002700	1926200	1673500	1299000	1362800	2111900	1781100	3074700	2009100	2002700	1926200	1358100	1299000	1362800	1744900	1781100	1971300	1.00:1.00:0.96:0.68:0.65:0.68:0.87:0.89:0.98	2562000	1655400	2567600	1979300	1340000	1832400	1.00:0.68:0.93	24328	ADP-sugar pyrophosphatase OS=Homo sapiens OX=9606 GN=NUDT5 PE=1 SV=1
Q02878|RL6_HUMAN	35.59	24	8	8		65518000	61168000	62578000	35581000	34309000	36810000	44793000	41539000	44906000	46627000	42782000	43529000	24048000	23542000	25445000	33310000	30190000	33212000	1.00:0.92:0.93:0.52:0.50:0.55:0.71:0.65:0.71	63088000	35567000	43746000	44313000	24345000	32237000	1.00:0.55:0.73	32728	60S ribosomal protein L6 OS=Homo sapiens OX=9606 GN=RPL6 PE=1 SV=3
P53396|ACLY_HUMAN	34.91	22	19	19	Carbamidomethylation	25913000	24883000	26017000	18041000	19358000	20681000	20841000	20153000	20122000	9783700	9819900	9520300	7178500	7031600	7371500	7419300	6893500	7531300	1.00:1.00:0.97:0.73:0.72:0.75:0.76:0.70:0.77	25755000	20348000	20483000	9707900	7193800	7281400	1.00:0.74:0.75	120839	ATP-citrate synthase OS=Homo sapiens OX=9606 GN=ACLY PE=1 SV=3
P35754|GLRX1_HUMAN	34.73	20	1	1	Carbamidomethylation	188000	107810	246720	1617300	1625600	1406700	396750	442710	475610	188000	107810	246720	1617300	1625600	1406700	396750	442710	475610	1.00:0.57:1.31:8.60:8.65:7.48:2.11:2.35:2.53	180840	1549900	438360	180840	1549900	438360	1.00:8.57:2.42	11776	Glutaredoxin-1 OS=Homo sapiens OX=9606 GN=GLRX PE=1 SV=2
Q13200|PSMD2_HUMAN	34.72	10	7	7	Carbamidomethylation	12670000	13149000	12810000	9955800	10408000	9891500	10228000	13559000	11414000	9927600	9592800	9898000	7542000	7353500	7325700	7739200	11444000	8550000	1.00:0.97:1.00:0.76:0.74:0.74:0.78:1.15:0.86	12876000	10085000	11838000	9806100	7407100	9244400	1.00:0.76:0.94	100200	26S proteasome non-ATPase regulatory subunit 2 OS=Homo sapiens OX=9606 GN=PSMD2 PE=1 SV=3
P21589|5NTD_HUMAN	34.72	19	8	8	Carbamidomethylation	17295000	15485000	16104000	86140000	76555000	78628000	31798000	31543000	28971000	11273000	9640900	11067000	52473000	41376000	46490000	19321000	19606000	17501000	1.00:0.86:0.98:4.65:3.67:4.12:1.71:1.74:1.55	16604000	80441000	30771000	10660000	46780000	18809000	1.00:4.39:1.76	63368	5'-nucleotidase OS=Homo sapiens OX=9606 GN=NT5E PE=1 SV=1
Q0ZGT2|NEXN_HUMAN	34.69	9	5	5	Carbamidomethylation	4021100	3656100	3887000	6665900	6479500	7276200	6069500	6424800	6705100	3150400	2873100	3115900	5409400	5210800	5788300	5014300	5197700	5515600	1.00:0.91:0.99:1.72:1.65:1.84:1.59:1.65:1.75	3854700	6807200	6399800	3046500	5469500	5242500	1.00:1.80:1.72	80658	Nexilin OS=Homo sapiens OX=9606 GN=NEXN PE=1 SV=1
P19105|ML12A_HUMAN	34.52	33	5	5	Carbamidomethylation; Oxidation (M)	55708000	55490000	56471000	75616000	74536000	73844000	66180000	64908000	69880000	54135000	52805000	54314000	70480000	69909000	70273000	63460000	62282000	65925000	1.00:0.98:1.00:1.30:1.29:1.30:1.17:1.15:1.22	56221000	75254000	67385000	53751000	70221000	63889000	1.00:1.31:1.19	19794	Myosin regulatory light chain 12A OS=Homo sapiens OX=9606 GN=MYL12A PE=1 SV=2
O14950|ML12B_HUMAN	34.52	33	5	5	Carbamidomethylation; Oxidation (M)	55708000	55490000	56471000	75616000	74536000	73844000	66180000	64908000	69880000	54135000	52805000	54314000	70480000	69909000	70273000	63460000	62282000	65925000	1.00:0.98:1.00:1.30:1.29:1.30:1.17:1.15:1.22	56221000	75254000	67385000	53751000	70221000	63889000	1.00:1.31:1.19	19779	Myosin regulatory light chain 12B OS=Homo sapiens OX=9606 GN=MYL12B PE=1 SV=2
Q9Y4L1|HYOU1_HUMAN	34.49	10	7	7		4854300	4192700	5035300	3840700	3270700	3333100	3062300	3049300	3062400	3282500	3277000	3449000	2516000	2642800	2148100	2234800	2172300	2169500	1.00:1.00:1.05:0.77:0.81:0.65:0.68:0.66:0.66	4849900	3594000	3129800	3336200	2435600	2192200	1.00:0.73:0.66	111335	Hypoxia up-regulated protein 1 OS=Homo sapiens OX=9606 GN=HYOU1 PE=1 SV=1
Q9Y3U8|RL36_HUMAN	34.41	24	3	3	Carbamidomethylation	6258700	6563400	6256700	3322400	2478200	2607000	2031600	1836200	2241200	5104600	5597800	5076900	2836400	2062600	2272100	1647400	1486000	1783700	1.00:1.10:0.99:0.56:0.40:0.45:0.32:0.29:0.35	6359600	2802500	2036300	5259800	2390400	1639000	1.00:0.45:0.31	12254	60S ribosomal protein L36 OS=Homo sapiens OX=9606 GN=RPL36 PE=1 SV=3
P14866|HNRPL_HUMAN	34.38	12	4	4	Carbamidomethylation	8580200	7924100	8067900	14212000	14464000	13406000	11005000	10242000	10773000	8480700	7835000	7947500	13500000	13806000	12837000	10529000	9822800	10280000	1.00:0.92:0.94:1.59:1.63:1.51:1.24:1.16:1.21	8190700	14027000	10673000	8087700	13381000	10211000	1.00:1.65:1.26	64133	Heterogeneous nuclear ribonucleoprotein L OS=Homo sapiens OX=9606 GN=HNRNPL PE=1 SV=2
P0DMV8|HS71A_HUMAN	34.29	26	17	17	Carbamidomethylation	55192000	54818000	55185000	90749000	87207000	89652000	88016000	83493000	76913000	22654000	22478000	21376000	36464000	35555000	36405000	35902000	33891000	25219000	1.00:0.99:0.94:1.61:1.57:1.61:1.58:1.50:1.11	55417000	89203000	86291000	22169000	36141000	35154000	1.00:1.63:1.59	70052	Heat shock 70 kDa protein 1A OS=Homo sapiens OX=9606 GN=HSPA1A PE=1 SV=1
P0DMV9|HS71B_HUMAN	34.29	26	17	17	Carbamidomethylation	55192000	54818000	55185000	90749000	87207000	89652000	88016000	83493000	76913000	22654000	22478000	21376000	36464000	35555000	36405000	35902000	33891000	25219000	1.00:0.99:0.94:1.61:1.57:1.61:1.58:1.50:1.11	55417000	89203000	86291000	22169000	36141000	35154000	1.00:1.63:1.59	70052	Heat shock 70 kDa protein 1B OS=Homo sapiens OX=9606 GN=HSPA1B PE=1 SV=1
P00505|AATM_HUMAN	34.26	17	6	6	Carbamidomethylation	6313600	5714100	6253300	10155000	9829200	10043000	7218500	7601000	7532700	5379600	5137100	5378300	7973600	7937300	7859000	6428900	6227100	5989200	1.00:0.95:1.00:1.48:1.48:1.46:1.20:1.16:1.11	6194600	10009000	7665300	5298300	7923300	6215100	1.00:1.50:1.17	47518	Aspartate aminotransferase mitochondrial OS=Homo sapiens OX=9606 GN=GOT2 PE=1 SV=3
P83731|RL24_HUMAN	34.17	28	6	6	Carbamidomethylation	20135000	19794000	20621000	16279000	15952000	14925000	10886000	11039000	10211000	17174000	16784000	17900000	12844000	12714000	11720000	8989100	9284000	8218100	1.00:0.98:1.04:0.75:0.74:0.68:0.52:0.54:0.48	20183000	15719000	10712000	17286000	12426000	8830400	1.00:0.72:0.51	17779	60S ribosomal protein L24 OS=Homo sapiens OX=9606 GN=RPL24 PE=1 SV=1
Q13642|FHL1_HUMAN	33.94	24	7	7	Carbamidomethylation	6621700	6013400	6469400	21794000	20704000	21217000	15940000	16277000	15892000	4657700	3619100	4111300	17134000	15531000	15742000	10783000	11688000	11108000	1.00:0.78:0.88:3.68:3.33:3.38:2.32:2.51:2.38	6368200	21238000	16036000	4129400	16136000	11193000	1.00:3.91:2.71	36263	Four and a half LIM domains protein 1 OS=Homo sapiens OX=9606 GN=FHL1 PE=1 SV=4
P17987|TCPA_HUMAN	33.89	45	19	19	Carbamidomethylation; Oxidation (M)	55995000	51876000	53691000	40482000	38902000	38873000	39032000	40457000	40667000	21043000	21016000	20503000	16330000	15439000	16096000	15010000	14083000	15004000	1.00:1.00:0.97:0.78:0.73:0.76:0.71:0.67:0.71	53854000	39419000	40281000	20854000	15955000	14699000	1.00:0.77:0.70	60344	T-complex protein 1 subunit alpha OS=Homo sapiens OX=9606 GN=TCP1 PE=1 SV=1
P62195|PRS8_HUMAN	33.87	29	9	9	Carbamidomethylation	14973000	15680000	15325000	10641000	10299000	10713000	11233000	10934000	11482000	8877900	9208500	8680300	5817700	5354300	5431600	6042600	6034700	6631200	1.00:1.04:0.98:0.66:0.60:0.61:0.68:0.68:0.75	15326000	10551000	11216000	8922200	5534500	6236200	1.00:0.62:0.70	45626	26S proteasome regulatory subunit 8 OS=Homo sapiens OX=9606 GN=PSMC5 PE=1 SV=1
P12268|IMDH2_HUMAN	33.87	35	12	12	Carbamidomethylation	15677000	15511000	15389000	10820000	11052000	10789000	11185000	10891000	10568000	8706800	8999600	9491700	5422100	5395400	5000500	5792400	5821100	5561200	1.00:1.03:1.09:0.62:0.62:0.57:0.67:0.67:0.64	15526000	11111000	11130000	9066000	5496600	5724900	1.00:0.61:0.63	55805	Inosine-5'-monophosphate dehydrogenase 2 OS=Homo sapiens OX=9606 GN=IMPDH2 PE=1 SV=2
Q9UBQ5|EIF3K_HUMAN	33.84	7	1	1		2379100	2261000	2424100	1486600	1536400	1446200	1702600	1959200	1777100	2379100	2261000	2424100	1486600	1536400	1446200	1702600	1959200	1777100	1.00:0.95:1.02:0.62:0.65:0.61:0.72:0.82:0.75	2354700	1489700	1813000	2354700	1489700	1813000	1.00:0.63:0.77	25060	Eukaryotic translation initiation factor 3 subunit K OS=Homo sapiens OX=9606 GN=EIF3K PE=1 SV=1
P18669|PGAM1_HUMAN	33.78	34	7	7	Carbamidomethylation	23109000	23008000	23351000	31053000	30632000	30904000	25466000	24049000	24506000	13555000	13615000	13983000	18262000	17484000	17997000	15224000	14911000	15204000	1.00:1.00:1.03:1.35:1.29:1.33:1.12:1.10:1.12	23539000	30863000	24674000	13718000	17915000	15113000	1.00:1.31:1.10	28804	Phosphoglycerate mutase 1 OS=Homo sapiens OX=9606 GN=PGAM1 PE=1 SV=2
Q9P2E9|RRBP1_HUMAN	33.76	43	57	57	Carbamidomethylation	192600000	186230000	196640000	141040000	144920000	142100000	159670000	161220000	164130000	32736000	32028000	32850000	24037000	25657000	25054000	26424000	25373000	26317000	1.00:0.98:1.00:0.73:0.78:0.77:0.81:0.78:0.80	193130000	143300000	162670000	32538000	24916000	26038000	1.00:0.77:0.80	152456	Ribosome-binding protein 1 OS=Homo sapiens OX=9606 GN=RRBP1 PE=1 SV=5
P51991|ROA3_HUMAN	33.64	17	5	5		4837700	4866100	4560000	8117400	8637100	8739500	4376600	4596900	4238300	3632900	3637000	3271700	7068100	6837700	7043300	3310300	3366600	2935600	1.00:1.00:0.90:1.95:1.88:1.94:0.91:0.93:0.81	4754600	8498000	4403900	3513900	6983000	3204200	1.00:1.99:0.91	39595	Heterogeneous nuclear ribonucleoprotein A3 OS=Homo sapiens OX=9606 GN=HNRNPA3 PE=1 SV=2
P04083|ANXA1_HUMAN	33.62	70	30	30	Carbamidomethylation; Oxidation (M)	730440000	739750000	770840000	882930000	886320000	887090000	851000000	841730000	877060000	214940000	204900000	218670000	308640000	300670000	299400000	276020000	271030000	282840000	1.00:0.95:1.02:1.44:1.40:1.39:1.28:1.26:1.32	747010000	885450000	858250000	212840000	302900000	276630000	1.00:1.42:1.30	38714	Annexin A1 OS=Homo sapiens OX=9606 GN=ANXA1 PE=1 SV=2
Q13596|SNX1_HUMAN	33.57	13	6	6		3851100	4968700	4665700	5679600	5476800	5725800	6856800	6801300	6966800	2776400	3491000	3195200	4099800	4040200	4007900	4888400	4818200	4761700	1.00:1.26:1.15:1.48:1.46:1.44:1.76:1.74:1.72	4495200	5627400	6875000	3154200	4049300	4822800	1.00:1.28:1.53	59070	Sorting nexin-1 OS=Homo sapiens OX=9606 GN=SNX1 PE=1 SV=3
P36542|ATPG_HUMAN	33.51	12	3	3		1362100	1316300	1362800	2172900	2117500	2338300	1611200	1551100	1571600	1362100	1316300	1362800	2172900	2117500	2338300	1611200	1551100	1571600	1.00:0.97:1.00:1.60:1.55:1.72:1.18:1.14:1.15	1347100	2209600	1578000	1347100	2209600	1578000	1.00:1.64:1.17	32996	ATP synthase subunit gamma mitochondrial OS=Homo sapiens OX=9606 GN=ATP5F1C PE=1 SV=1
P62318|SMD3_HUMAN	33.49	32	3	3	Carbamidomethylation	4146000	3865900	3904900	6558900	6235200	6812300	4887900	4568700	4629400	4146000	3865900	3904900	6558900	6235200	6812300	4887900	4568700	4629400	1.00:0.93:0.94:1.58:1.50:1.64:1.18:1.10:1.12	3972300	6535500	4695400	3972300	6535500	4695400	1.00:1.65:1.18	13916	Small nuclear ribonucleoprotein Sm D3 OS=Homo sapiens OX=9606 GN=SNRPD3 PE=1 SV=1
P62851|RS25_HUMAN	33.49	35	4	4		41907000	42436000	42431000	29734000	27547000	28910000	20420000	20859000	22336000	41683000	41042000	41028000	29690000	27415000	28773000	20242000	20778000	22265000	1.00:0.98:0.98:0.71:0.66:0.69:0.49:0.50:0.53	42258000	28731000	21205000	41251000	28626000	21095000	1.00:0.69:0.51	13742	40S ribosomal protein S25 OS=Homo sapiens OX=9606 GN=RPS25 PE=1 SV=1
Q9NPJ3|ACO13_HUMAN	33.48	7	1	1		200390	185570	172660	541600	480070	488550	459480	287950	488520	200390	185570	172660	541600	480070	488550	459480	287950	488520	1.00:0.93:0.86:2.70:2.40:2.44:2.29:1.44:2.44	186210	503410	411980	186210	503410	411980	1.00:2.70:2.21	14960	Acyl-coenzyme A thioesterase 13 OS=Homo sapiens OX=9606 GN=ACOT13 PE=1 SV=1
P11766|ADHX_HUMAN	33.4	22	7	7	Carbamidomethylation	16997000	17036000	17153000	24968000	24150000	23786000	25479000	23629000	25165000	11476000	11583000	11545000	16911000	16305000	16029000	16775000	15779000	16317000	1.00:1.01:1.01:1.47:1.42:1.40:1.46:1.38:1.42	17062000	24301000	24758000	11535000	16415000	16290000	1.00:1.42:1.41	39724	Alcohol dehydrogenase class-3 OS=Homo sapiens OX=9606 GN=ADH5 PE=1 SV=4
P04080|CYTB_HUMAN	33.38	34	3	3		3818600	3475600	4133100	10176000	10216000	10657000	4970800	5309100	5797900	3818600	3475600	4133100	10176000	10216000	10657000	4970800	5309100	5797900	1.00:0.91:1.08:2.66:2.68:2.79:1.30:1.39:1.52	3809100	10350000	5359300	3809100	10350000	5359300	1.00:2.72:1.41	11140	Cystatin-B OS=Homo sapiens OX=9606 GN=CSTB PE=1 SV=2
O14979|HNRDL_HUMAN	33.25	13	4	4	Carbamidomethylation	5220700	5548300	5090700	5933600	5937100	7063500	3391400	3268500	3410400	4985600	5237700	4812300	5742300	5615300	6722300	3213600	3017100	3195800	1.00:1.05:0.97:1.15:1.13:1.35:0.64:0.61:0.64	5737400	7187900	3356800	5462600	6903200	3142200	1.00:1.26:0.58	46438	Heterogeneous nuclear ribonucleoprotein D-like OS=Homo sapiens OX=9606 GN=HNRNPDL PE=1 SV=3
P10412|H14_HUMAN	33.11	9	1	1		1424200	1374400	1826500	344090	394450	360630	895050	826090	727130	1424200	1374400	1826500	344090	394450	360630	895050	826090	727130	1.00:0.97:1.28:0.24:0.28:0.25:0.63:0.58:0.51	1541700	366390	816090	1541700	366390	816090	1.00:0.24:0.53	21865	Histone H1.4 OS=Homo sapiens OX=9606 GN=H1-4 PE=1 SV=2
P49327|FAS_HUMAN	33.08	12	22	22	Carbamidomethylation	35572000	34967000	39010000	22422000	19008000	20454000	19993000	20854000	22233000	11091000	10292000	10929000	6901400	6442100	6588300	6362400	5535300	6784200	1.00:0.93:0.99:0.62:0.58:0.59:0.57:0.50:0.61	37336000	21428000	22438000	10771000	6643900	6227300	1.00:0.62:0.58	273424	Fatty acid synthase OS=Homo sapiens OX=9606 GN=FASN PE=1 SV=3
P40429|RL13A_HUMAN	33.08	30	6	6	Carbamidomethylation	17506000	18884000	16815000	11310000	10593000	11209000	11510000	11643000	12117000	13432000	13607000	13820000	10111000	9600900	9585500	10076000	10135000	10838000	1.00:1.01:1.03:0.75:0.71:0.71:0.75:0.75:0.81	17910000	11206000	11919000	13620000	9765800	10350000	1.00:0.72:0.76	23577	60S ribosomal protein L13a OS=Homo sapiens OX=9606 GN=RPL13A PE=1 SV=2
Q9H444|CHM4B_HUMAN	32.87	16	4	4		4782900	4443200	4548000	3401100	3342100	3422500	4113100	4311400	4476400	4491200	4205700	4255900	3227800	3115900	3214700	3857600	4017800	4061700	1.00:0.94:0.95:0.72:0.69:0.72:0.86:0.89:0.90	4591400	3388600	4300300	4317600	3186200	3979000	1.00:0.74:0.92	24950	Charged multivesicular body protein 4b OS=Homo sapiens OX=9606 GN=CHMP4B PE=1 SV=1
Q99879|H2B1M_HUMAN	32.84	7	1	1		1999800	1004800	1688600	25956000	26472000	27414000	1928500	2293100	2684700	1999800	1004800	1688600	25956000	26472000	27414000	1928500	2293100	2684700	1.00:0.50:0.84:12.98:13.24:13.71:0.96:1.15:1.34	1564400	26614000	2302100	1564400	26614000	2302100	1.00:17.01:1.47	13989	Histone H2B type 1-M OS=Homo sapiens OX=9606 GN=H2BC14 PE=1 SV=3
Q9Y6N5|SQOR_HUMAN	32.79	11	3	3		2488700	2350300	2340300	3857600	3741100	3562800	4063400	4008900	3518000	2488700	2350300	2340300	3857600	3741100	3562800	4063400	4008900	3518000	1.00:0.94:0.94:1.55:1.50:1.43:1.63:1.61:1.41	2393100	3720500	3863400	2393100	3720500	3863400	1.00:1.55:1.61	49961	Sulfide:quinone oxidoreductase mitochondrial OS=Homo sapiens OX=9606 GN=SQOR PE=1 SV=1
Q53EL6|PDCD4_HUMAN	32.58	16	4	4	Carbamidomethylation	1888300	2028500	1731700	3266700	3783600	3395300	4122100	3717700	4025300	1629800	1788800	1538200	3072100	3359100	3084000	3587900	3265700	3569400	1.00:1.10:0.94:1.88:2.06:1.89:2.20:2.00:2.19	1882900	3481900	3955100	1652300	3171800	3474300	1.00:1.92:2.10	51735	Programmed cell death protein 4 OS=Homo sapiens OX=9606 GN=PDCD4 PE=1 SV=2
Q9Y285|SYFA_HUMAN	32.56	9	2	2		3287400	3469000	3487400	2399800	2331500	2477800	2488800	2513500	2304300	3287400	3469000	3487400	2399800	2331500	2477800	2488800	2513500	2304300	1.00:1.06:1.06:0.73:0.71:0.75:0.76:0.76:0.70	3414600	2403000	2435600	3414600	2403000	2435600	1.00:0.70:0.71	57564	Phenylalanine--tRNA ligase alpha subunit OS=Homo sapiens OX=9606 GN=FARSA PE=1 SV=3
Q8NC51|PAIRB_HUMAN	32.52	26	7	7		12081000	13419000	14605000	7002700	7672000	8034200	6644000	5783500	6289200	10986000	10485000	11681000	6684500	6642200	7145100	5912700	5313000	5998500	1.00:0.95:1.06:0.61:0.60:0.65:0.54:0.48:0.55	13368000	7569600	6238900	11051000	6823900	5741400	1.00:0.62:0.52	44965	Plasminogen activator inhibitor 1 RNA-binding protein OS=Homo sapiens OX=9606 GN=SERBP1 PE=1 SV=2
Q9Y512|SAM50_HUMAN	32.29	3	1	1	Carbamidomethylation	831980	801600	854000	844230	886670	758160	557460	581520	587250	831980	801600	854000	844230	886670	758160	557460	581520	587250	1.00:0.96:1.03:1.01:1.07:0.91:0.67:0.70:0.71	829190	829680	575410	829190	829680	575410	1.00:1.00:0.69	51976	Sorting and assembly machinery component 50 homolog OS=Homo sapiens OX=9606 GN=SAMM50 PE=1 SV=3
P37837|TALDO_HUMAN	32.24	36	13	13	Carbamidomethylation	61502000	64152000	65454000	46875000	44955000	45992000	49061000	52615000	53046000	37725000	37125000	37950000	28446000	26536000	27068000	30905000	30712000	32040000	1.00:0.98:1.01:0.75:0.70:0.72:0.82:0.81:0.85	63703000	45941000	51574000	37600000	27350000	31219000	1.00:0.73:0.83	37540	Transaldolase OS=Homo sapiens OX=9606 GN=TALDO1 PE=1 SV=2
Q14318|FKBP8_HUMAN	32.22	11	3	3		4414800	4344000	4387500	3071700	2907600	2955700	3182500	3281600	3556200	4414800	4344000	4387500	3071700	2907600	2955700	3182500	3281600	3556200	1.00:0.98:0.99:0.70:0.66:0.67:0.72:0.74:0.81	4382100	2978300	3340100	4382100	2978300	3340100	1.00:0.68:0.76	44562	Peptidyl-prolyl cis-trans isomerase FKBP8 OS=Homo sapiens OX=9606 GN=FKBP8 PE=1 SV=2
P09651|ROA1_HUMAN	32.02	24	8	8	Carbamidomethylation	21900000	23471000	23471000	16944000	22128000	22989000	14281000	13972000	13310000	11941000	12720000	12279000	9308300	11183000	11893000	7582400	7554800	7496700	1.00:1.07:1.03:0.78:0.94:1.00:0.63:0.63:0.63	22947000	20687000	13854000	12313000	10795000	7544600	1.00:0.88:0.61	38747	Heterogeneous nuclear ribonucleoprotein A1 OS=Homo sapiens OX=9606 GN=HNRNPA1 PE=1 SV=5
P62942|FKB1A_HUMAN	31.98	30	3	3	Carbamidomethylation	2264200	2982800	3346300	10222000	11805000	10138000	3901600	4080500	4299100	2131900	2707900	3124600	9361100	11002000	9307000	3481400	3656400	4018100	1.00:1.27:1.47:4.39:5.16:4.37:1.63:1.72:1.88	3174500	10722000	4093700	2964800	9890100	3718600	1.00:3.34:1.25	11951	Peptidyl-prolyl cis-trans isomerase FKBP1A OS=Homo sapiens OX=9606 GN=FKBP1A PE=1 SV=2
Q16647|PTGIS_HUMAN	31.94	8	3	3	Carbamidomethylation	4482700	4567500	3979100	7927400	7798300	7228300	8365600	8949600	9046400	4482700	4567500	3979100	7927400	7798300	7228300	8365600	8949600	9046400	1.00:1.02:0.89:1.77:1.74:1.61:1.87:2.00:2.02	4511500	7651300	8787200	4511500	7651300	8787200	1.00:1.70:1.95	57104	Prostacyclin synthase OS=Homo sapiens OX=9606 GN=PTGIS PE=1 SV=1
P62854|RS26_HUMAN	31.89	21	2	2		16510000	17069000	17477000	10971000	10958000	11039000	9197200	9289900	9978900	16510000	17069000	17477000	10971000	10958000	11039000	9197200	9289900	9978900	1.00:1.03:1.06:0.66:0.66:0.67:0.56:0.56:0.60	17019000	10989000	9488700	17019000	10989000	9488700	1.00:0.65:0.56	13015	40S ribosomal protein S26 OS=Homo sapiens OX=9606 GN=RPS26 PE=1 SV=3
P61604|CH10_HUMAN	31.84	39	5	5		3768700	4607800	4818100	10714000	10538000	10507000	4706600	6699800	5941100	2080800	2623700	2715300	8637200	7925600	8227400	3548500	4073300	4182300	1.00:1.26:1.30:4.15:3.81:3.95:1.71:1.96:2.01	4605700	10587000	6155300	2680700	8263400	4307500	1.00:3.08:1.61	10932	10 kDa heat shock protein mitochondrial OS=Homo sapiens OX=9606 GN=HSPE1 PE=1 SV=2
P15144|AMPN_HUMAN	31.74	22	21	21		17869000	17746000	22277000	61143000	60950000	63318000	37985000	34077000	37027000	6863900	5724800	7346600	20903000	18871000	18694000	11440000	11315000	12481000	1.00:0.83:1.07:3.05:2.75:2.72:1.67:1.65:1.82	21382000	61804000	38552000	6645100	19489000	11745000	1.00:2.93:1.77	109539	Aminopeptidase N OS=Homo sapiens OX=9606 GN=ANPEP PE=1 SV=4
O15371|EIF3D_HUMAN	31.71	26	8	8	Carbamidomethylation	15522000	13247000	12710000	12835000	8307400	9968800	11726000	9169500	8459800	9172700	9515800	8617700	5637400	5326100	5280600	6869600	6365000	5972500	1.00:1.04:0.94:0.61:0.58:0.58:0.75:0.69:0.65	15144000	12036000	11059000	9102100	5414700	6402400	1.00:0.59:0.70	63973	Eukaryotic translation initiation factor 3 subunit D OS=Homo sapiens OX=9606 GN=EIF3D PE=1 SV=1
P14174|MIF_HUMAN	31.68	17	2	2	Carbamidomethylation	12027000	12175000	14467000	35645000	33611000	36417000	27919000	24590000	27685000	12027000	12175000	14467000	35645000	33611000	36417000	27919000	24590000	27685000	1.00:1.01:1.20:2.96:2.79:3.03:2.32:2.04:2.30	12890000	35224000	26731000	12890000	35224000	26731000	1.00:2.73:2.07	12476	Macrophage migration inhibitory factor OS=Homo sapiens OX=9606 GN=MIF PE=1 SV=4
Q92734|TFG_HUMAN	31.64	7	1	1		3837600	4097700	3842700	5916100	5742200	6260000	6452000	6420100	6324000	3837600	4097700	3842700	5916100	5742200	6260000	6452000	6420100	6324000	1.00:1.07:1.00:1.54:1.50:1.63:1.68:1.67:1.65	3926000	5972700	6398700	3926000	5972700	6398700	1.00:1.52:1.63	43448	Protein TFG OS=Homo sapiens OX=9606 GN=TFG PE=1 SV=2
P35637|FUS_HUMAN	31.62	8	2	2		5746700	5928200	6526100	5478800	4347900	4897400	2887100	3018300	2839300	5746700	5928200	6526100	5478800	4347900	4897400	2887100	3018300	2839300	1.00:1.03:1.14:0.95:0.76:0.85:0.50:0.53:0.49	6067000	4908100	2914900	6067000	4908100	2914900	1.00:0.81:0.48	53426	RNA-binding protein FUS OS=Homo sapiens OX=9606 GN=FUS PE=1 SV=1
P41252|SYIC_HUMAN	31.47	19	17	17	Carbamidomethylation	17587000	16461000	17669000	13114000	14146000	13630000	14608000	13860000	13570000	7004100	6947800	6681800	5404900	5238100	5195700	5653100	5306200	5742500	1.00:0.99:0.95:0.77:0.75:0.74:0.81:0.76:0.82	17600000	14306000	14586000	6877900	5279600	5567300	1.00:0.77:0.81	144498	Isoleucine--tRNA ligase cytoplasmic OS=Homo sapiens OX=9606 GN=IARS1 PE=1 SV=2
Q8TEA8|DTD1_HUMAN	31.47	8	1	1		662190	743060	688730	313450	350660	386210	410040	378660	379290	662190	743060	688730	313450	350660	386210	410040	378660	379290	1.00:1.12:1.04:0.47:0.53:0.58:0.62:0.57:0.57	697990	350110	389330	697990	350110	389330	1.00:0.50:0.56	23424	D-aminoacyl-tRNA deacylase 1 OS=Homo sapiens OX=9606 GN=DTD1 PE=1 SV=2
P50479|PDLI4_HUMAN	31.44	36	8	8	Carbamidomethylation; Oxidation (M)	7818200	8172100	7900900	12147000	12117000	13407000	8353000	8366200	9033300	5152800	5372800	4719600	8593800	8266600	8938200	5571200	5698100	5491400	1.00:1.04:0.92:1.67:1.60:1.73:1.08:1.11:1.07	8061100	12999000	8736300	5081700	8599500	5586900	1.00:1.69:1.10	35398	PDZ and LIM domain protein 4 OS=Homo sapiens OX=9606 GN=PDLIM4 PE=1 SV=2
Q9ULV4|COR1C_HUMAN	31.32	17	9	9	Carbamidomethylation	13102000	13125000	13993000	31540000	33194000	34514000	13705000	13454000	12058000	8022200	7180300	5700300	17611000	16562000	17541000	7743200	7891000	6854400	1.00:0.90:0.71:2.20:2.06:2.19:0.97:0.98:0.85	13407000	34192000	13072000	6967600	17238000	7496200	1.00:2.47:1.08	53249	Coronin-1C OS=Homo sapiens OX=9606 GN=CORO1C PE=1 SV=1
O14818|PSA7_HUMAN	31.15	23	4	4	Carbamidomethylation	9675900	9018100	9065700	6235800	6379000	6199100	7271200	7533000	7107600	9093400	8447700	8420000	5640800	5902500	5760000	6696400	6934900	6432500	1.00:0.93:0.93:0.62:0.65:0.63:0.74:0.76:0.71	9253200	6271300	7304000	8653700	5767800	6687900	1.00:0.67:0.77	27887	Proteasome subunit alpha type-7 OS=Homo sapiens OX=9606 GN=PSMA7 PE=1 SV=1
P55209|NP1L1_HUMAN	30.95	17	3	3	Carbamidomethylation	36320000	33175000	33726000	23068000	22235000	22478000	24459000	24540000	25233000	36320000	33175000	33726000	23068000	22235000	22478000	24459000	24540000	25233000	1.00:0.91:0.93:0.64:0.61:0.62:0.67:0.68:0.69	34407000	22594000	24744000	34407000	22594000	24744000	1.00:0.66:0.72	45374	Nucleosome assembly protein 1-like 1 OS=Homo sapiens OX=9606 GN=NAP1L1 PE=1 SV=1
P04439|HLAA_HUMAN	30.86	24	5	5	Carbamidomethylation	6398000	12489000	15895000	22064000	24415000	23974000	17705000	18037000	17275000	5544100	11036000	14600000	20865000	21828000	21345000	14909000	15199000	15806000	1.00:1.99:2.63:3.76:3.94:3.85:2.69:2.74:2.85	14144000	24066000	17672000	12943000	21346000	15305000	1.00:1.65:1.18	40841	HLA class I histocompatibility antigen A alpha chain OS=Homo sapiens OX=9606 GN=HLA-A PE=1 SV=2
P61313|RL15_HUMAN	30.84	19	4	4		20692000	21351000	20192000	9903500	11396000	11700000	13730000	14488000	14688000	18872000	19844000	18382000	8709500	10329000	10444000	12489000	13336000	13442000	1.00:1.05:0.97:0.46:0.55:0.55:0.66:0.71:0.71	20745000	11000000	14302000	19033000	9827600	13089000	1.00:0.52:0.69	24146	60S ribosomal protein L15 OS=Homo sapiens OX=9606 GN=RPL15 PE=1 SV=2
P62263|RS14_HUMAN	30.79	43	9	9	Carbamidomethylation	52492000	52892000	50460000	36675000	39151000	40981000	35409000	34453000	35480000	30715000	29107000	28576000	22685000	22620000	22836000	20715000	20424000	20866000	1.00:0.95:0.93:0.74:0.74:0.74:0.67:0.66:0.68	51948000	40014000	35114000	29466000	22714000	20668000	1.00:0.77:0.70	16273	40S ribosomal protein S14 OS=Homo sapiens OX=9606 GN=RPS14 PE=1 SV=3
O75347|TBCA_HUMAN	30.77	44	4	4		19101000	16653000	18176000	11437000	11164000	11825000	11238000	12988000	11563000	16765000	15422000	16474000	10051000	9921300	10701000	10038000	11904000	10426000	1.00:0.92:0.98:0.60:0.59:0.64:0.60:0.71:0.62	17977000	11475000	11929000	16220000	10224000	10789000	1.00:0.63:0.67	12855	Tubulin-specific chaperone A OS=Homo sapiens OX=9606 GN=TBCA PE=1 SV=3
P52943|CRIP2_HUMAN	30.65	37	4	4	Carbamidomethylation	14264000	8321200	8061000	30546000	29703000	29812000	18796000	18796000	19926000	13949000	8029200	7777800	29877000	28834000	29006000	17944000	17869000	19236000	1.00:0.58:0.56:2.14:2.07:2.08:1.29:1.28:1.38	10370000	30020000	19173000	10073000	29239000	18350000	1.00:2.90:1.82	22493	Cysteine-rich protein 2 OS=Homo sapiens OX=9606 GN=CRIP2 PE=1 SV=1
P25786|PSA1_HUMAN	30.5	28	6	6	Carbamidomethylation	19475000	20301000	20853000	13767000	14250000	14363000	17598000	19117000	18855000	12828000	12856000	13533000	9826300	9455800	9284700	11619000	12641000	13170000	1.00:1.00:1.05:0.77:0.74:0.72:0.91:0.99:1.03	20210000	14126000	18524000	13072000	9522200	12477000	1.00:0.73:0.95	29556	Proteasome subunit alpha type-1 OS=Homo sapiens OX=9606 GN=PSMA1 PE=1 SV=1
P62191|PRS4_HUMAN	30.39	14	5	5	Carbamidomethylation	14829000	14909000	13650000	8721800	8767700	8201700	10487000	9638800	10666000	9819800	9984900	9595100	6291800	6937200	6856600	7757700	7858500	7765500	1.00:1.02:0.98:0.64:0.71:0.70:0.79:0.80:0.79	14463000	9002600	10264000	9799900	6695200	7793900	1.00:0.68:0.80	49185	26S proteasome regulatory subunit 4 OS=Homo sapiens OX=9606 GN=PSMC1 PE=1 SV=1
Q12931|TRAP1_HUMAN	30.38	5	2	2		917340	1017300	989920	668560	643480	407140	514940	540920	524580	917340	1017300	989920	668560	643480	407140	514940	540920	524580	1.00:1.11:1.08:0.73:0.70:0.44:0.56:0.59:0.57	974860	662900	526810	974860	662900	526810	1.00:0.68:0.54	80110	Heat shock protein 75 kDa mitochondrial OS=Homo sapiens OX=9606 GN=TRAP1 PE=1 SV=3
O14773|TPP1_HUMAN	30.19	2	1	1		421660	476200	506420	1611800	1703300	1244400	1220500	1153100	1105500	421660	476200	506420	1611800	1703300	1244400	1220500	1153100	1105500	1.00:1.13:1.20:3.82:4.04:2.95:2.89:2.73:2.62	468090	1519800	1159700	468090	1519800	1159700	1.00:3.25:2.48	61248	Tripeptidyl-peptidase 1 OS=Homo sapiens OX=9606 GN=TPP1 PE=1 SV=2
P23246|SFPQ_HUMAN	30.12	21	11	11	Carbamidomethylation	30977000	30315000	30001000	26705000	25719000	24998000	22521000	21239000	22790000	18039000	16929000	17157000	12715000	12479000	12660000	11620000	11061000	11567000	1.00:0.94:0.95:0.70:0.69:0.70:0.64:0.61:0.64	30431000	25807000	22183000	17375000	12618000	11416000	1.00:0.73:0.66	76150	Splicing factor proline- and glutamine-rich OS=Homo sapiens OX=9606 GN=SFPQ PE=1 SV=2
Q969G5|CAVN3_HUMAN	30.01	23	5	5		25006000	25410000	25002000	34689000	34993000	35958000	39674000	37325000	40650000	22947000	23259000	22896000	32535000	30132000	31429000	34384000	32902000	35814000	1.00:1.01:1.00:1.42:1.31:1.37:1.50:1.43:1.56	25139000	35214000	39216000	23034000	31365000	34367000	1.00:1.36:1.49	27701	Caveolae-associated protein 3 OS=Homo sapiens OX=9606 GN=CAVIN3 PE=1 SV=3
P40227|TCPZ_HUMAN	29.88	24	10	10	Carbamidomethylation	32653000	32842000	34960000	27869000	25750000	22981000	25890000	26031000	26422000	19189000	20774000	20503000	15033000	14743000	14474000	16675000	16994000	17218000	1.00:1.08:1.07:0.78:0.77:0.75:0.87:0.89:0.90	33485000	26491000	26425000	20155000	14750000	16962000	1.00:0.73:0.84	58024	T-complex protein 1 subunit zeta OS=Homo sapiens OX=9606 GN=CCT6A PE=1 SV=3
Q15008|PSMD6_HUMAN	29.88	6	2	2		1697900	1830300	1900700	1608200	1318500	1683500	929070	1037600	1005800	1697900	1830300	1900700	1608200	1318500	1683500	929070	1037600	1005800	1.00:1.08:1.12:0.95:0.78:0.99:0.55:0.61:0.59	1809600	1536800	990810	1809600	1536800	990810	1.00:0.85:0.55	45531	26S proteasome non-ATPase regulatory subunit 6 OS=Homo sapiens OX=9606 GN=PSMD6 PE=1 SV=1
P26583|HMGB2_HUMAN	29.88	8	3	3		2839200	2853000	3040800	1032900	773060	1266100	1332800	1415100	1015100	1931700	1860300	2093700	745500	773060	980350	1158100	1036500	1015100	1.00:0.96:1.08:0.39:0.40:0.51:0.60:0.54:0.53	2911000	1173100	1436600	1961900	832970	1069900	1.00:0.42:0.55	24034	High mobility group protein B2 OS=Homo sapiens OX=9606 GN=HMGB2 PE=1 SV=2
P00338|LDHA_HUMAN	29.78	42	17	17		276790000	277090000	290720000	401710000	395110000	395440000	427160000	423110000	452600000	189080000	190910000	194370000	254740000	237430000	237670000	280760000	276480000	300540000	1.00:1.01:1.03:1.35:1.26:1.26:1.48:1.46:1.59	281710000	397420000	434290000	191450000	243280000	285930000	1.00:1.27:1.49	36689	L-lactate dehydrogenase A chain OS=Homo sapiens OX=9606 GN=LDHA PE=1 SV=2
O15143|ARC1B_HUMAN	29.71	20	7	7	Carbamidomethylation	13454000	13114000	13367000	18106000	19034000	17579000	17307000	17246000	17284000	9723500	9077100	9390000	14421000	14482000	13655000	12980000	13244000	13215000	1.00:0.93:0.97:1.48:1.49:1.40:1.33:1.36:1.36	13535000	18240000	17435000	9396900	14186000	13146000	1.00:1.51:1.40	40950	Actin-related protein 2/3 complex subunit 1B OS=Homo sapiens OX=9606 GN=ARPC1B PE=1 SV=3
Q9Y224|RTRAF_HUMAN	29.54	17	3	3		1756600	1703100	1907400	1071300	1061600	968730	1352500	1183700	1191000	1756600	1703100	1907400	1071300	1061600	968730	1352500	1183700	1191000	1.00:0.97:1.09:0.61:0.60:0.55:0.77:0.67:0.68	1789000	1033900	1242400	1789000	1033900	1242400	1.00:0.58:0.69	28068	RNA transcription translation and transport factor protein OS=Homo sapiens OX=9606 GN=RTRAF PE=1 SV=1
Q9NZ56|FMN2_HUMAN	29.51	5	5	5		2210800	2192400	2164200	2707400	2974800	3126300	3324000	3817900	3773400	1694300	1633900	1579500	1875000	2139800	2142800	2572500	2880900	2708900	1.00:0.96:0.93:1.11:1.26:1.26:1.52:1.70:1.60	2189100	2936200	3638400	1635900	2052500	2720800	1.00:1.25:1.66	180105	Formin-2 OS=Homo sapiens OX=9606 GN=FMN2 PE=1 SV=4
P62753|RS6_HUMAN	29.49	23	5	5	Carbamidomethylation	28073000	27185000	28489000	18138000	18986000	19979000	16350000	15763000	16359000	24041000	21204000	23560000	16263000	16245000	17612000	13776000	12900000	13659000	1.00:0.88:0.98:0.68:0.68:0.73:0.57:0.54:0.57	27916000	19034000	16157000	22935000	16707000	13445000	1.00:0.73:0.59	28681	40S ribosomal protein S6 OS=Homo sapiens OX=9606 GN=RPS6 PE=1 SV=1
P62910|RL32_HUMAN	29.48	17	2	2	Carbamidomethylation	5955700	6437700	6273500	3469500	2966600	3162800	2165900	1568000	2240300	5955700	6437700	6273500	3469500	2966600	3162800	2165900	1568000	2240300	1.00:1.08:1.05:0.58:0.50:0.53:0.36:0.26:0.38	6222300	3199600	1991400	6222300	3199600	1991400	1.00:0.51:0.32	15860	60S ribosomal protein L32 OS=Homo sapiens OX=9606 GN=RPL32 PE=1 SV=2
P21291|CSRP1_HUMAN	29.44	32	4	4	Carbamidomethylation	3395900	4663200	3268900	18426000	22496000	20125000	8387300	5717700	6390500	2901000	4007400	2728000	18125000	20657000	18233000	7464700	5060400	5410400	1.00:1.38:0.94:6.25:7.12:6.29:2.57:1.74:1.86	4275600	20349000	6831800	3711700	19005000	5978500	1.00:5.12:1.61	20567	Cysteine and glycine-rich protein 1 OS=Homo sapiens OX=9606 GN=CSRP1 PE=1 SV=3
P10768|ESTD_HUMAN	29.35	18	4	4	Carbamidomethylation	3817300	3746300	3625000	6899700	5988100	6146500	5058600	5159700	5109500	3270900	3153700	3066400	5933400	5060000	5317800	4129700	4357800	4034900	1.00:0.96:0.94:1.81:1.55:1.63:1.26:1.33:1.23	3729500	6344800	5109200	3163700	5437000	4174100	1.00:1.72:1.32	31463	S-formylglutathione hydrolase OS=Homo sapiens OX=9606 GN=ESD PE=1 SV=2
O14745|NHRF1_HUMAN	29.24	4	1	1		1246700	1094500	1178200	547750	636980	567330	728600	551390	611170	1246700	1094500	1178200	547750	636980	567330	728600	551390	611170	1.00:0.88:0.94:0.44:0.51:0.46:0.58:0.44:0.49	1173100	584020	630390	1173100	584020	630390	1.00:0.50:0.54	38868	Na(+)/H(+) exchange regulatory cofactor NHE-RF1 OS=Homo sapiens OX=9606 GN=SLC9A3R1 PE=1 SV=4
Q15819|UB2V2_HUMAN	29.18	10	1	1	Carbamidomethylation	298250	264930	224720	917710	748330	873520	506530	417240	481010	298250	264930	224720	917710	748330	873520	506530	417240	481010	1.00:0.89:0.75:3.08:2.51:2.93:1.70:1.40:1.61	262630	846520	468260	262630	846520	468260	1.00:3.22:1.78	16363	Ubiquitin-conjugating enzyme E2 variant 2 OS=Homo sapiens OX=9606 GN=UBE2V2 PE=1 SV=4
Q96GQ5|RUSF1_HUMAN	29.16	5	1	1		208900	260370	206480	1125400	688360	979730	668180	842050	674500	208900	260370	206480	1125400	688360	979730	668180	842050	674500	1.00:1.25:0.99:5.39:3.30:4.69:3.20:4.03:3.23	225250	931160	728240	225250	931160	728240	1.00:4.13:3.23	51018	RUS family member 1 OS=Homo sapiens OX=9606 GN=RUSF1 PE=1 SV=2
P61353|RL27_HUMAN	28.98	12	2	2		5601600	4724700	5379200	7157400	6823100	7803000	3402000	3814700	3207200	5601600	4724700	5379200	7157400	6823100	7803000	3402000	3814700	3207200	1.00:0.84:0.96:1.28:1.22:1.39:0.61:0.68:0.57	5235200	7261200	3474700	5235200	7261200	3474700	1.00:1.39:0.66	15798	60S ribosomal protein L27 OS=Homo sapiens OX=9606 GN=RPL27 PE=1 SV=2
P39023|RL3_HUMAN	28.95	25	11	11	Carbamidomethylation	53952000	53265000	54364000	34771000	38026000	37815000	34994000	34737000	34505000	29396000	28648000	29594000	19164000	21932000	21164000	20106000	18382000	19482000	1.00:0.97:1.01:0.65:0.75:0.72:0.68:0.63:0.66	53860000	36871000	35074000	29213000	20754000	19324000	1.00:0.71:0.66	46109	60S ribosomal protein L3 OS=Homo sapiens OX=9606 GN=RPL3 PE=1 SV=2
P29558|RBMS1_HUMAN	28.9	4	1	1	Carbamidomethylation	916380	788130	815300	1477500	1304500	1338300	831410	790100	734830	916380	788130	815300	1477500	1304500	1338300	831410	790100	734830	1.00:0.86:0.89:1.61:1.42:1.46:0.91:0.86:0.80	839930	1373400	785450	839930	1373400	785450	1.00:1.64:0.94	44505	RNA-binding motif single-stranded-interacting protein 1 OS=Homo sapiens OX=9606 GN=RBMS1 PE=1 SV=3
Q13011|ECH1_HUMAN	28.83	15	4	4	Carbamidomethylation	2849900	2512700	2651600	3987500	3755400	3424800	4073600	4547400	4726600	2614800	2512700	2651600	3562400	3546200	3329400	3618900	4128800	4172500	1.00:0.96:1.01:1.36:1.36:1.27:1.38:1.58:1.60	2828200	3722600	4449200	2593000	3479300	3973400	1.00:1.34:1.53	35816	Delta(3 5)-Delta(2 4)-dienoyl-CoA isomerase mitochondrial OS=Homo sapiens OX=9606 GN=ECH1 PE=1 SV=2
P07099|HYEP_HUMAN	28.81	14	5	5		20679000	22498000	22281000	30463000	29204000	29804000	35339000	33396000	35647000	16758000	17878000	17909000	23557000	22757000	23458000	28442000	25955000	27908000	1.00:1.07:1.07:1.41:1.36:1.40:1.70:1.55:1.67	21819000	29823000	34794000	17515000	23257000	27435000	1.00:1.33:1.57	52949	Epoxide hydrolase 1 OS=Homo sapiens OX=9606 GN=EPHX1 PE=1 SV=1
P41250|GARS_HUMAN	28.77	23	16	16	Carbamidomethylation	39943000	38558000	40359000	35148000	32261000	32699000	35529000	36391000	36801000	21354000	20706000	20833000	16385000	14583000	14872000	17757000	17278000	18019000	1.00:0.97:0.98:0.77:0.68:0.70:0.83:0.81:0.84	40453000	33617000	36754000	20964000	15280000	17685000	1.00:0.73:0.84	83166	Glycine--tRNA ligase OS=Homo sapiens OX=9606 GN=GARS1 PE=1 SV=3
Q03518|TAP1_HUMAN	28.72	2	1	1		371010	228840	447200	194520	207590	194300	285360	308020	295910	371010	228840	447200	194520	207590	194300	285360	308020	295910	1.00:0.62:1.21:0.52:0.56:0.52:0.77:0.83:0.80	349020	198800	296430	349020	198800	296430	1.00:0.57:0.85	87218	Antigen peptide transporter 1 OS=Homo sapiens OX=9606 GN=TAP1 PE=1 SV=2
Q9NVA2|SEP11_HUMAN	28.71	22	7	7	Carbamidomethylation	20785000	20862000	20331000	26226000	27367000	28223000	26969000	27961000	29555000	13328000	13184000	12384000	20515000	20245000	20526000	16901000	17699000	19426000	1.00:0.99:0.93:1.54:1.52:1.54:1.27:1.33:1.46	20660000	27272000	28162000	12965000	20429000	18009000	1.00:1.58:1.39	49398	Septin-11 OS=Homo sapiens OX=9606 GN=SEPTIN11 PE=1 SV=3
Q01813|PFKAP_HUMAN	28.67	20	14	14	Carbamidomethylation	33194000	30027000	30637000	21727000	23833000	20425000	23007000	21073000	25236000	15957000	16047000	14676000	10313000	10579000	9942900	11004000	11796000	12310000	1.00:1.01:0.92:0.65:0.66:0.62:0.69:0.74:0.77	31888000	23470000	23501000	15560000	10278000	11703000	1.00:0.66:0.75	85596	ATP-dependent 6-phosphofructokinase platelet type OS=Homo sapiens OX=9606 GN=PFKP PE=1 SV=2
Q96CX2|KCD12_HUMAN	28.62	8	2	2		1643200	1661900	1670000	3471800	3042200	2964300	3136000	3400300	3653700	1643200	1661900	1670000	3471800	3042200	2964300	3136000	3400300	3653700	1.00:1.01:1.02:2.11:1.85:1.80:1.91:2.07:2.22	1658400	3159400	3396700	1658400	3159400	3396700	1.00:1.91:2.05	35701	BTB/POZ domain-containing protein KCTD12 OS=Homo sapiens OX=9606 GN=KCTD12 PE=1 SV=1
P84090|ERH_HUMAN	28.54	16	1	1	Carbamidomethylation	3856100	4259400	4296800	2354700	2506900	2613500	3518200	3198600	3711800	3856100	4259400	4296800	2354700	2506900	2613500	3518200	3198600	3711800	1.00:1.10:1.11:0.61:0.65:0.68:0.91:0.83:0.96	4137400	2491700	3476200	4137400	2491700	3476200	1.00:0.60:0.84	12259	Enhancer of rudimentary homolog OS=Homo sapiens OX=9606 GN=ERH PE=1 SV=1
P62241|RS8_HUMAN	28.52	47	10	10	Carbamidomethylation	89483000	87057000	88788000	61257000	53489000	58659000	56147000	60367000	65317000	58723000	57364000	58915000	39102000	31172000	36472000	35699000	34980000	38321000	1.00:0.98:1.00:0.67:0.53:0.62:0.61:0.60:0.65	88443000	60138000	60610000	58334000	37918000	36333000	1.00:0.65:0.62	24205	40S ribosomal protein S8 OS=Homo sapiens OX=9606 GN=RPS8 PE=1 SV=2
P09429|HMGB1_HUMAN	28.42	20	4	4		21109000	21981000	22171000	10080000	10864000	12198000	13712000	12733000	12414000	17357000	18362000	18599000	8278300	9623800	10387000	11622000	10726000	10101000	1.00:1.06:1.07:0.48:0.55:0.60:0.67:0.62:0.58	21753000	11048000	12953000	18106000	9429600	10817000	1.00:0.52:0.60	24894	High mobility group protein B1 OS=Homo sapiens OX=9606 GN=HMGB1 PE=1 SV=3
Q07866|KLC1_HUMAN	28.41	13	7	7	Carbamidomethylation	8234100	8802400	7685400	6002300	5058100	5747100	7607600	5845000	6755500	5197000	5485400	5001500	3324500	3034500	3302900	4437000	3458500	4383400	1.00:1.06:0.96:0.64:0.58:0.64:0.85:0.67:0.84	8447400	5602500	6924600	5228000	3220600	4093000	1.00:0.62:0.78	65310	Kinesin light chain 1 OS=Homo sapiens OX=9606 GN=KLC1 PE=1 SV=2
Q13418|ILK_HUMAN	28.37	10	4	4		2426700	2503800	2490800	2785100	2808800	2948300	2472400	2317700	2891500	2001400	2109500	2006100	2785100	2642400	2764000	2075200	1986400	2459700	1.00:1.05:1.00:1.39:1.32:1.38:1.04:0.99:1.23	2473800	2905900	2560500	2039000	2730500	2173800	1.00:1.34:1.07	51419	Integrin-linked protein kinase OS=Homo sapiens OX=9606 GN=ILK PE=1 SV=2
P07996|TSP1_HUMAN	28.32	13	9	9	Carbamidomethylation	21655000	21154000	21282000	17167000	17297000	12376000	13282000	14006000	13129000	14035000	13574000	13185000	10008000	10746000	6304900	9063600	8769200	8243600	1.00:0.97:0.94:0.71:0.77:0.45:0.65:0.62:0.59	21364000	16873000	13472000	13598000	10100000	8692100	1.00:0.74:0.64	129383	Thrombospondin-1 OS=Homo sapiens OX=9606 GN=THBS1 PE=1 SV=2
Q9UBQ7|GRHPR_HUMAN	28.3	16	3	3	Carbamidomethylation	6490500	6243200	6245500	6477000	6204200	6168100	9021100	8346600	8404800	6490500	6243200	6245500	6477000	6204200	6168100	9021100	8346600	8404800	1.00:0.96:0.96:1.00:0.96:0.95:1.39:1.29:1.29	6326400	6283100	8590800	6326400	6283100	8590800	1.00:0.99:1.36	35668	Glyoxylate reductase/hydroxypyruvate reductase OS=Homo sapiens OX=9606 GN=GRHPR PE=1 SV=1
Q15942|ZYX_HUMAN	28.27	38	15	15	Carbamidomethylation	91054000	86405000	87177000	76808000	70395000	76217000	72702000	72528000	76868000	45473000	45810000	45323000	36106000	25200000	34204000	37814000	36884000	38199000	1.00:1.01:1.00:0.79:0.55:0.75:0.83:0.81:0.84	88212000	74477000	74037000	45535000	31837000	37632000	1.00:0.70:0.83	61277	Zyxin OS=Homo sapiens OX=9606 GN=ZYX PE=1 SV=1
P21926|CD9_HUMAN	28.25	9	2	2		10091000	10349000	10877000	14610000	15396000	15987000	14435000	14566000	17112000	10091000	10349000	10877000	14610000	15396000	15987000	14435000	14566000	17112000	1.00:1.03:1.08:1.45:1.53:1.58:1.43:1.44:1.70	10439000	15331000	15371000	10439000	15331000	15371000	1.00:1.47:1.47	25416	CD9 antigen OS=Homo sapiens OX=9606 GN=CD9 PE=1 SV=4
P54819|KAD2_HUMAN	28.18	25	5	5	Carbamidomethylation	2965400	3067900	3070700	4645600	4269900	4656800	4500700	4555500	5211700	2203200	2480600	2373300	4009400	3679100	3985000	3765300	3808400	4627700	1.00:1.13:1.08:1.82:1.67:1.81:1.71:1.73:2.10	3034700	4524100	4756000	2352300	3891200	4067100	1.00:1.65:1.73	26478	Adenylate kinase 2 mitochondrial OS=Homo sapiens OX=9606 GN=AK2 PE=1 SV=2
P16949|STMN1_HUMAN	28.14	22	3	3		13706000	13855000	11337000	5214100	4580200	6019400	5822500	5286700	4542900	13706000	13855000	11337000	5214100	4580200	6019400	5822500	5286700	4542900	1.00:1.01:0.83:0.38:0.33:0.44:0.42:0.39:0.33	12966000	5339800	5217400	12966000	5339800	5217400	1.00:0.41:0.40	17302	Stathmin OS=Homo sapiens OX=9606 GN=STMN1 PE=1 SV=3
P16234|PGFRA_HUMAN	27.91	2	1	1		323330	378640	375490	632440	609270	465310	821370	793190	849540	323330	378640	375490	632440	609270	465310	821370	793190	849540	1.00:1.17:1.16:1.96:1.88:1.44:2.54:2.45:2.63	359150	569010	821360	359150	569010	821360	1.00:1.58:2.29	122670	Platelet-derived growth factor receptor alpha OS=Homo sapiens OX=9606 GN=PDGFRA PE=1 SV=1
P08238|HS90B_HUMAN	27.59	32	21	21	Carbamidomethylation; Oxidation (M)	236300000	222780000	218930000	169960000	165680000	166680000	170890000	166110000	171590000	94029000	85589000	87239000	64424000	61931000	61994000	62659000	64119000	65912000	1.00:0.91:0.93:0.69:0.66:0.66:0.67:0.68:0.70	226000000	167440000	169530000	88952000	62783000	64230000	1.00:0.71:0.72	83264	Heat shock protein HSP 90-beta OS=Homo sapiens OX=9606 GN=HSP90AB1 PE=1 SV=4
Q8WX93|PALLD_HUMAN	27.55	19	16	16	Carbamidomethylation	56052000	54804000	57592000	40838000	41908000	42573000	44183000	48036000	47110000	28064000	28699000	28531000	20923000	20812000	22037000	22801000	25925000	24655000	1.00:1.02:1.02:0.75:0.74:0.79:0.81:0.92:0.88	56149000	42052000	46740000	28431000	21257000	24461000	1.00:0.75:0.86	150564	Palladin OS=Homo sapiens OX=9606 GN=PALLD PE=1 SV=3
Q14444|CAPR1_HUMAN	27.5	12	6	6		17555000	18851000	17385000	11720000	12563000	11608000	13379000	8274100	12596000	15363000	15758000	15112000	10114000	10602000	9671100	11293000	6835900	10612000	1.00:1.03:0.98:0.66:0.69:0.63:0.74:0.44:0.69	17931000	11964000	12760000	15411000	10129000	10857000	1.00:0.66:0.70	78366	Caprin-1 OS=Homo sapiens OX=9606 GN=CAPRIN1 PE=1 SV=2
P62249|RS16_HUMAN	27.46	14	2	2		4463300	4106200	4290800	5913100	5845800	6370200	3922900	3901800	3990800	4463300	4106200	4290800	5913100	5845800	6370200	3922900	3901800	3990800	1.00:0.92:0.96:1.32:1.31:1.43:0.88:0.87:0.89	4286800	6043000	3938500	4286800	6043000	3938500	1.00:1.41:0.92	16445	40S ribosomal protein S16 OS=Homo sapiens OX=9606 GN=RPS16 PE=1 SV=2
P50990|TCPQ_HUMAN	27.42	40	19	19	Carbamidomethylation	62299000	60665000	60899000	45588000	50478000	50632000	51197000	51767000	51145000	26158000	24510000	26035000	18954000	19379000	19595000	19801000	19734000	20960000	1.00:0.94:1.00:0.72:0.74:0.75:0.76:0.75:0.80	61363000	49733000	52903000	25568000	19309000	20165000	1.00:0.76:0.79	59621	T-complex protein 1 subunit theta OS=Homo sapiens OX=9606 GN=CCT8 PE=1 SV=4
Q6DD88|ATLA3_HUMAN	27.38	15	5	5		11372000	11070000	10445000	13514000	13550000	13541000	13392000	12108000	13321000	8531800	8233000	7934000	11231000	10801000	11462000	9764700	9372400	10761000	1.00:0.96:0.93:1.32:1.27:1.34:1.14:1.10:1.26	10962000	13535000	12940000	8233000	11165000	9965900	1.00:1.36:1.21	60542	Atlastin-3 OS=Homo sapiens OX=9606 GN=ATL3 PE=1 SV=1
P19338|NUCL_HUMAN	27.35	26	17	17		65205000	66267000	64934000	48148000	46039000	48428000	47207000	48716000	42721000	39370000	37803000	37157000	30459000	25646000	26111000	27161000	27540000	25293000	1.00:0.96:0.94:0.77:0.65:0.66:0.69:0.70:0.64	65661000	48682000	47832000	38110000	27405000	26665000	1.00:0.72:0.70	76615	Nucleolin OS=Homo sapiens OX=9606 GN=NCL PE=1 SV=3
P52788|SPSY_HUMAN	27.34	6	1	1		1401000	1402100	1475900	841500	889450	754770	1003900	897690	1014000	1401000	1402100	1475900	841500	889450	754770	1003900	897690	1014000	1.00:1.00:1.05:0.60:0.63:0.54:0.72:0.64:0.72	1426300	828570	971870	1426300	828570	971870	1.00:0.58:0.68	41268	Spermine synthase OS=Homo sapiens OX=9606 GN=SMS PE=1 SV=2
Q14204|DYHC1_HUMAN	27.33	15	59	59	Carbamidomethylation	83480000	77749000	77316000	70419000	70391000	73119000	74715000	73406000	75864000	19720000	18404000	18748000	14321000	14284000	14697000	15166000	15636000	16156000	1.00:0.93:0.95:0.73:0.72:0.75:0.77:0.79:0.82	81396000	71533000	76010000	18957000	14434000	15653000	1.00:0.76:0.83	532412	Cytoplasmic dynein 1 heavy chain 1 OS=Homo sapiens OX=9606 GN=DYNC1H1 PE=1 SV=5
P18621|RL17_HUMAN	27.29	24	4	4		14411000	12404000	11950000	8436100	9032500	8945600	5563600	5071500	6169200	12943000	10976000	10803000	7558900	7794300	7945800	4965000	5071500	5525600	1.00:0.85:0.83:0.58:0.60:0.61:0.38:0.39:0.43	12922000	8804700	5808500	11574000	7766300	5187400	1.00:0.67:0.45	21397	60S ribosomal protein L17 OS=Homo sapiens OX=9606 GN=RPL17 PE=1 SV=3
P30622|CLIP1_HUMAN	27.21	9	9	9		4556200	4767400	4338700	3282900	2742700	2864200	2966700	3862200	3343700	2422100	2295000	2069200	1186700	1313800	1263600	1628700	1781900	1506800	1.00:0.95:0.85:0.49:0.54:0.52:0.67:0.74:0.62	4554100	2963200	3492900	2262100	1254700	1639100	1.00:0.55:0.72	162246	CAP-Gly domain-containing linker protein 1 OS=Homo sapiens OX=9606 GN=CLIP1 PE=1 SV=2
O75534|CSDE1_HUMAN	27.18	7	5	5		2417500	3091600	2657100	2014700	1494500	2006100	1779100	1731900	1817900	1705600	1813200	1999800	1099500	1158200	1044500	1002000	1069400	1068800	1.00:1.06:1.17:0.64:0.68:0.61:0.59:0.63:0.63	3158400	2049900	1776300	1839500	1100700	1046700	1.00:0.60:0.57	88885	Cold shock domain-containing protein E1 OS=Homo sapiens OX=9606 GN=CSDE1 PE=1 SV=2
O15511|ARPC5_HUMAN	26.93	13	1	1		1444700	1318400	1393900	2186300	2187600	2542800	1800500	1935200	1977600	1444700	1318400	1393900	2186300	2187600	2542800	1800500	1935200	1977600	1.00:0.91:0.96:1.51:1.51:1.76:1.25:1.34:1.37	1385700	2305600	1904400	1385700	2305600	1904400	1.00:1.66:1.37	16320	Actin-related protein 2/3 complex subunit 5 OS=Homo sapiens OX=9606 GN=ARPC5 PE=1 SV=3
P30044|PRDX5_HUMAN	26.92	23	4	4	Carbamidomethylation	9519000	8847200	9058500	16318000	18685000	16077000	11181000	11661000	14950000	7968900	7279200	7540300	14671000	17080000	14705000	9625800	10046000	13251000	1.00:0.91:0.95:1.84:2.14:1.85:1.21:1.26:1.66	9141600	17027000	12597000	7596100	15485000	10974000	1.00:2.04:1.44	22086	Peroxiredoxin-5 mitochondrial OS=Homo sapiens OX=9606 GN=PRDX5 PE=1 SV=4
O60568|PLOD3_HUMAN	26.87	5	3	3	Carbamidomethylation	4111800	3989900	4313000	2269700	2640200	2631900	3109800	2968200	2760600	4111800	3989900	4313000	2269700	2640200	2631900	3109800	2968200	2760600	1.00:0.97:1.05:0.55:0.64:0.64:0.76:0.72:0.67	4138200	2513900	2946200	4138200	2513900	2946200	1.00:0.61:0.71	84785	Multifunctional procollagen lysine hydroxylase and glycosyltransferase LH3 OS=Homo sapiens OX=9606 GN=PLOD3 PE=1 SV=1
Q16698|DECR_HUMAN	26.84	21	5	5		2233300	3173900	2553400	4429100	4564900	4192700	4642300	3746300	5534900	2051900	2264900	2383900	3939800	3862700	3542300	3391400	3499600	3777800	1.00:1.10:1.16:1.92:1.88:1.73:1.65:1.71:1.84	3109800	4395600	5026400	2233600	3781600	3556300	1.00:1.69:1.59	36068	2 4-dienoyl-CoA reductase [(3E)-enoyl-CoA-producing] mitochondrial OS=Homo sapiens OX=9606 GN=DECR1 PE=1 SV=1
P48643|TCPE_HUMAN	26.82	25	10	10	Carbamidomethylation	32734000	30137000	30459000	21197000	20543000	22389000	24475000	21254000	23124000	18987000	17603000	17578000	12891000	11774000	11051000	12481000	13651000	13095000	1.00:0.93:0.93:0.68:0.62:0.58:0.66:0.72:0.69	31110000	21883000	22951000	18056000	11906000	13076000	1.00:0.66:0.72	59671	T-complex protein 1 subunit epsilon OS=Homo sapiens OX=9606 GN=CCT5 PE=1 SV=1
P80723|BASP1_HUMAN	26.72	70	8	8		36829000	35688000	34896000	39449000	37815000	36159000	45924000	48117000	49149000	30822000	29812000	29365000	32464000	30642000	28937000	37878000	40008000	40566000	1.00:0.97:0.95:1.05:0.99:0.94:1.23:1.30:1.32	35967000	38094000	48120000	30162000	30967000	39874000	1.00:1.03:1.32	22693	Brain acid soluble protein 1 OS=Homo sapiens OX=9606 GN=BASP1 PE=1 SV=2
P35232|PHB_HUMAN	26.72	36	9	9		19357000	20084000	20680000	15361000	17067000	16470000	17720000	18091000	19732000	11683000	12648000	11864000	8353300	8635400	8568100	10919000	10001000	11896000	1.00:1.08:1.02:0.72:0.74:0.73:0.93:0.86:1.02	20040000	16300000	18514000	12065000	8518900	10939000	1.00:0.71:0.91	29804	Prohibitin OS=Homo sapiens OX=9606 GN=PHB PE=1 SV=1
P30740|ILEU_HUMAN	26.6	3	1	1		694010	642470	748420	1252900	1586500	1704200	1730300	1855800	2358100	694010	642470	748420	1252900	1586500	1704200	1730300	1855800	2358100	1.00:0.93:1.08:1.81:2.29:2.46:2.49:2.67:3.40	694970	1514500	1981400	694970	1514500	1981400	1.00:2.18:2.85	42742	Leukocyte elastase inhibitor OS=Homo sapiens OX=9606 GN=SERPINB1 PE=1 SV=1
Q9BR76|COR1B_HUMAN	26.56	30	9	9	Carbamidomethylation	12407000	11985000	12571000	15634000	16370000	16887000	11962000	12249000	12311000	7216000	7008500	7713300	10212000	10141000	9889600	7109800	6745300	7610600	1.00:0.97:1.07:1.42:1.41:1.37:0.99:0.93:1.05	12321000	16297000	12249000	7312600	10081000	7155200	1.00:1.38:0.98	54235	Coronin-1B OS=Homo sapiens OX=9606 GN=CORO1B PE=1 SV=1
Q9UBG0|MRC2_HUMAN	26.54	13	16	16	Carbamidomethylation	12561000	12916000	13689000	18777000	18285000	19478000	21046000	19903000	21241000	4577000	4706000	4435500	7879000	7007100	7084000	7665800	6302600	7506300	1.00:1.03:0.97:1.72:1.53:1.55:1.67:1.38:1.64	13136000	20021000	21185000	4572900	7323300	7612800	1.00:1.60:1.66	166674	C-type mannose receptor 2 OS=Homo sapiens OX=9606 GN=MRC2 PE=1 SV=2
O75368|SH3L1_HUMAN	26.5	12	2	2		1836000	1936500	1849300	2772700	2434600	2643600	2502700	2590500	2648100	1634800	1756200	1640000	2495700	2213000	2349400	2502700	2227800	2423900	1.00:1.07:1.00:1.53:1.35:1.44:1.53:1.36:1.48	1873900	2616900	2678200	1677000	2352700	2384800	1.00:1.40:1.42	12774	SH3 domain-binding glutamic acid-rich-like protein OS=Homo sapiens OX=9606 GN=SH3BGRL PE=1 SV=1
P25788|PSA3_HUMAN	26.48	31	7	7	Carbamidomethylation	13739000	14357000	14238000	9516900	10966000	10585000	12361000	12906000	11487000	10555000	10347000	10089000	6941100	7480200	7057400	9375400	9271400	9230500	1.00:0.98:0.96:0.66:0.71:0.67:0.89:0.88:0.87	14111000	10356000	12730000	10331000	7159600	9292500	1.00:0.69:0.90	28433	Proteasome subunit alpha type-3 OS=Homo sapiens OX=9606 GN=PSMA3 PE=1 SV=2
P55769|NH2L1_HUMAN	26.43	9	1	1		206160	319040	305340	1194500	1340200	1133100	589040	443850	597420	206160	319040	305340	1194500	1340200	1133100	589040	443850	597420	1.00:1.55:1.48:5.79:6.50:5.50:2.86:2.15:2.90	276850	1222600	543440	276850	1222600	543440	1.00:4.42:1.96	14174	NHP2-like protein 1 OS=Homo sapiens OX=9606 GN=SNU13 PE=1 SV=3
P29373|RABP2_HUMAN	26.32	50	6	6	Carbamidomethylation	17022000	15155000	17639000	19582000	19129000	19617000	22587000	23045000	24795000	13961000	13363000	13168000	15733000	14872000	15138000	17693000	18084000	19282000	1.00:0.96:0.94:1.13:1.07:1.08:1.27:1.30:1.38	16605000	19443000	23476000	13498000	15248000	18353000	1.00:1.13:1.36	15693	Cellular retinoic acid-binding protein 2 OS=Homo sapiens OX=9606 GN=CRABP2 PE=1 SV=2
P17931|LEG3_HUMAN	26.25	4	1	1		1179300	1048500	846520	3051700	3645400	3969600	814400	1350200	1514800	1179300	1048500	846520	3051700	3645400	3969600	814400	1350200	1514800	1.00:0.89:0.72:2.59:3.09:3.37:0.69:1.14:1.28	1024800	3555600	1226500	1024800	3555600	1226500	1.00:3.47:1.20	26152	Galectin-3 OS=Homo sapiens OX=9606 GN=LGALS3 PE=1 SV=5
P62701|RS4X_HUMAN	26.22	23	5	5	Carbamidomethylation	11009000	10498000	10577000	14639000	14455000	14304000	10818000	11811000	11366000	8337100	7746200	7522900	10927000	10605000	10388000	7929400	8633300	8520900	1.00:0.93:0.90:1.31:1.27:1.25:0.95:1.04:1.02	10695000	14466000	11331000	7868700	10640000	8361200	1.00:1.35:1.06	29598	40S ribosomal protein S4 X isoform OS=Homo sapiens OX=9606 GN=RPS4X PE=1 SV=2
Q13561|DCTN2_HUMAN	26.19	33	12	12		27501000	27120000	28055000	21938000	21043000	21707000	24383000	23530000	23212000	16083000	15603000	16538000	12195000	11290000	12233000	13642000	13206000	13636000	1.00:0.97:1.03:0.76:0.70:0.76:0.85:0.82:0.85	27558000	21563000	23708000	16075000	11906000	13495000	1.00:0.74:0.84	44231	Dynactin subunit 2 OS=Homo sapiens OX=9606 GN=DCTN2 PE=1 SV=4
O60711|LPXN_HUMAN	26.11	11	2	2		3077100	2700100	2981100	1480600	1127700	1304900	1775200	1660900	2018000	3077100	2700100	2981100	1480600	1127700	1304900	1775200	1660900	2018000	1.00:0.88:0.97:0.48:0.37:0.42:0.58:0.54:0.66	2919400	1304400	1818100	2919400	1304400	1818100	1.00:0.45:0.62	43332	Leupaxin OS=Homo sapiens OX=9606 GN=LPXN PE=1 SV=1
Q13409|DC1I2_HUMAN	26.1	10	4	4		13056000	11404000	13491000	8129100	8427700	8820800	10525000	10342000	10690000	12674000	10849000	12964000	8129100	8191300	8594900	10296000	10171000	10633000	1.00:0.86:1.02:0.64:0.65:0.68:0.81:0.80:0.84	12650000	8536200	10519000	12162000	8305100	10367000	1.00:0.68:0.85	71457	Cytoplasmic dynein 1 intermediate chain 2 OS=Homo sapiens OX=9606 GN=DYNC1I2 PE=1 SV=3
Q9UQ80|PA2G4_HUMAN	26.06	28	8	8	Carbamidomethylation	17697000	16285000	16229000	11228000	11836000	10724000	13223000	11832000	11595000	14876000	13290000	13774000	9500000	9488200	8489400	10378000	9439600	9507300	1.00:0.89:0.93:0.64:0.64:0.57:0.70:0.63:0.64	16910000	11262000	12441000	13980000	9159200	9775000	1.00:0.66:0.70	43787	Proliferation-associated protein 2G4 OS=Homo sapiens OX=9606 GN=PA2G4 PE=1 SV=3
P10809|CH60_HUMAN	26.03	62	31	31	Carbamidomethylation; Oxidation (M)	172500000	175180000	160970000	129550000	133690000	137180000	142410000	131450000	141700000	53468000	54227000	53433000	35301000	36557000	39413000	41945000	43374000	44943000	1.00:1.01:1.00:0.66:0.68:0.74:0.78:0.81:0.84	173650000	133600000	143790000	53710000	37090000	43421000	1.00:0.69:0.81	61055	60 kDa heat shock protein mitochondrial OS=Homo sapiens OX=9606 GN=HSPD1 PE=1 SV=2
Q9Y617|SERC_HUMAN	26	19	4	4	Carbamidomethylation	1855500	1362100	1538400	3886600	3374500	3497800	2120100	2702000	2147600	1583400	1362100	1360000	2923100	2735000	2804200	1814500	2254500	1744200	1.00:0.86:0.86:1.85:1.73:1.77:1.15:1.42:1.10	1660400	3586300	2323200	1435200	2820800	1937700	1.00:1.97:1.35	40423	Phosphoserine aminotransferase OS=Homo sapiens OX=9606 GN=PSAT1 PE=1 SV=2
Q16186|ADRM1_HUMAN	25.9	9	2	2	Carbamidomethylation	1882900	2056200	2085500	1356700	1402700	1470400	1681200	1818600	1792900	1882900	2056200	2085500	1356700	1402700	1470400	1681200	1818600	1792900	1.00:1.09:1.11:0.72:0.74:0.78:0.89:0.97:0.95	2008200	1409900	1764200	2008200	1409900	1764200	1.00:0.70:0.88	42153	Proteasomal ubiquitin receptor ADRM1 OS=Homo sapiens OX=9606 GN=ADRM1 PE=1 SV=2
P29992|GNA11_HUMAN	25.88	4	1	1	Carbamidomethylation	640410	637980	704540	695240	634830	756530	922380	993540	983370	640410	637980	704540	695240	634830	756530	922380	993540	983370	1.00:1.00:1.10:1.09:0.99:1.18:1.44:1.55:1.54	660980	695530	966430	660980	695530	966430	1.00:1.05:1.46	42123	Guanine nucleotide-binding protein subunit alpha-11 OS=Homo sapiens OX=9606 GN=GNA11 PE=1 SV=2
Q96A65|EXOC4_HUMAN	25.82	2	1	1		474030	358410	453880	527990	508500	507330	603340	625660	628230	474030	358410	453880	527990	508500	507330	603340	625660	628230	1.00:0.76:0.96:1.11:1.07:1.07:1.27:1.32:1.33	428770	514610	619080	428770	514610	619080	1.00:1.20:1.44	110498	Exocyst complex component 4 OS=Homo sapiens OX=9606 GN=EXOC4 PE=1 SV=1
Q13404|UB2V1_HUMAN	25.81	10	1	1	Carbamidomethylation	818900	800870	751480	1150300	1077300	1112000	1099500	889740	1107300	818900	800870	751480	1150300	1077300	1112000	1099500	889740	1107300	1.00:0.98:0.92:1.40:1.32:1.36:1.34:1.09:1.35	790420	1113200	1032200	790420	1113200	1032200	1.00:1.41:1.31	16495	Ubiquitin-conjugating enzyme E2 variant 1 OS=Homo sapiens OX=9606 GN=UBE2V1 PE=1 SV=2
Q00341|VIGLN_HUMAN	25.79	34	28	28	Carbamidomethylation	75608000	72368000	72185000	55243000	54168000	55226000	53581000	57763000	58280000	22984000	22095000	20847000	15100000	14896000	15113000	15843000	15953000	16575000	1.00:0.96:0.91:0.66:0.65:0.66:0.69:0.69:0.72	73387000	55610000	57687000	21975000	15037000	16124000	1.00:0.68:0.73	141455	Vigilin OS=Homo sapiens OX=9606 GN=HDLBP PE=1 SV=2
P17301|ITA2_HUMAN	25.79	6	5	5	Carbamidomethylation	1780900	2127200	2244400	4580500	4540600	4251000	5560400	4908800	5058400	1189200	1508900	1531400	3193500	2915300	2793500	3788500	3364700	3320100	1.00:1.27:1.29:2.69:2.45:2.35:3.19:2.83:2.79	2050800	4457400	5175900	1409800	2967400	3491100	1.00:2.10:2.48	129295	Integrin alpha-2 OS=Homo sapiens OX=9606 GN=ITGA2 PE=1 SV=1
P54687|BCAT1_HUMAN	25.78	7	2	2		2003600	1963200	2029500	615570	784230	800750	623970	740450	853590	2003600	1963200	2029500	615570	784230	800750	623970	740450	853590	1.00:0.98:1.01:0.31:0.39:0.40:0.31:0.37:0.43	1998800	733520	739340	1998800	733520	739340	1.00:0.37:0.37	42966	Branched-chain-amino-acid aminotransferase cytosolic OS=Homo sapiens OX=9606 GN=BCAT1 PE=1 SV=3
O95865|DDAH2_HUMAN	25.72	33	6	6	Carbamidomethylation	10470000	10126000	11347000	12701000	12768000	13600000	15935000	15354000	16119000	7847600	6975100	8336000	9836800	9732900	10422000	12307000	11900000	12654000	1.00:0.89:1.06:1.25:1.24:1.33:1.57:1.52:1.61	10648000	13023000	15803000	7719600	9997100	12287000	1.00:1.30:1.59	29644	N(G) N(G)-dimethylarginine dimethylaminohydrolase 2 OS=Homo sapiens OX=9606 GN=DDAH2 PE=1 SV=1
P15121|ALDR_HUMAN	25.69	18	5	5	Carbamidomethylation	5176700	6068300	5632000	10479000	9796500	9088900	10084000	8601900	8946900	4199900	4735200	4454100	7798600	6730800	6634900	8271600	7496600	6887100	1.00:1.13:1.06:1.86:1.60:1.58:1.97:1.78:1.64	5880100	9788200	9485800	4717500	7054800	7551800	1.00:1.50:1.60	35853	Aldo-keto reductase family 1 member B1 OS=Homo sapiens OX=9606 GN=AKR1B1 PE=1 SV=3
P10515|ODP2_HUMAN	25.59	2	1	1		798230	736200	794280	1007000	1026700	1002100	927220	891260	885880	798230	736200	794280	1007000	1026700	1002100	927220	891260	885880	1.00:0.92:1.00:1.26:1.29:1.26:1.16:1.12:1.11	776240	1011900	901460	776240	1011900	901460	1.00:1.30:1.16	68997	Dihydrolipoyllysine-residue acetyltransferase component of pyruvate dehydrogenase complex mitochondrial OS=Homo sapiens OX=9606 GN=DLAT PE=1 SV=3
Q9Y2D5|AKAP2_HUMAN	25.59	19	10	10		15093000	13995000	15167000	10004000	10662000	10608000	10794000	10757000	11256000	8494400	7689300	8405400	5433100	6195500	5549200	5478600	5930200	5638000	1.00:0.91:0.99:0.64:0.73:0.65:0.64:0.70:0.66	14752000	10588000	10936000	8196400	5725900	5682300	1.00:0.70:0.69	94661	A-kinase anchor protein 2 OS=Homo sapiens OX=9606 GN=AKAP2 PE=1 SV=3
Q01130|SRSF2_HUMAN	25.57	8	1	1		305930	336670	441280	1169300	1136400	1072800	384870	455600	316920	305930	336670	441280	1169300	1136400	1072800	384870	455600	316920	1.00:1.10:1.44:3.82:3.71:3.51:1.26:1.49:1.04	361290	1126100	385790	361290	1126100	385790	1.00:3.12:1.07	25476	Serine/arginine-rich splicing factor 2 OS=Homo sapiens OX=9606 GN=SRSF2 PE=1 SV=4
P17844|DDX5_HUMAN	25.53	10	5	5	Carbamidomethylation	4130900	3822900	3727100	2326700	2416900	2318400	2484300	2107900	2964500	3296800	3051600	2881400	1845800	1886600	1754500	1935000	1607800	2485200	1.00:0.93:0.87:0.56:0.57:0.53:0.59:0.49:0.75	3893600	2354000	2740900	3076600	1829000	2231300	1.00:0.59:0.73	69148	Probable ATP-dependent RNA helicase DDX5 OS=Homo sapiens OX=9606 GN=DDX5 PE=1 SV=1
P48047|ATPO_HUMAN	25.52	17	3	3		1580600	1845300	2098300	5052300	4713200	4963100	3028600	2407600	2339300	1580600	1845300	2098300	5052300	4713200	4963100	3028600	2407600	2339300	1.00:1.17:1.33:3.20:2.98:3.14:1.92:1.52:1.48	1841400	4909600	2591800	1841400	4909600	2591800	1.00:2.67:1.41	23277	ATP synthase subunit O mitochondrial OS=Homo sapiens OX=9606 GN=ATP5PO PE=1 SV=1
P09038|FGF2_HUMAN	25.51	10	3	3	Carbamidomethylation	4806100	4404000	5137000	9138700	8244100	8363300	5262300	5094300	8154700	4806100	4404000	5137000	9138700	8244100	8363300	5262300	5094300	8154700	1.00:0.92:1.07:1.90:1.72:1.74:1.09:1.06:1.70	4782400	8582000	6170400	4782400	8582000	6170400	1.00:1.79:1.29	30770	Fibroblast growth factor 2 OS=Homo sapiens OX=9606 GN=FGF2 PE=1 SV=3
P35908|K22E_HUMAN	25.47	19	8	8		9457300	9376000	10713000	6710500	6202200	6932300	14619000	15486000	15663000	5080600	5246500	6049400	4759200	4076500	4883200	7736900	8208200	8510200	1.00:1.03:1.19:0.94:0.80:0.96:1.52:1.62:1.68	9848800	6615000	15256000	5458800	4573000	8151700	1.00:0.84:1.49	65433	Keratin type II cytoskeletal 2 epidermal OS=Homo sapiens OX=9606 GN=KRT2 PE=1 SV=2
Q14254|FLOT2_HUMAN	25.45	3	1	1		152370	187790	138340	283520	276050	330530	122520	148600	116290	152370	187790	138340	283520	276050	330530	122520	148600	116290	1.00:1.23:0.91:1.86:1.81:2.17:0.80:0.98:0.76	159500	296700	129140	159500	296700	129140	1.00:1.86:0.81	47064	Flotillin-2 OS=Homo sapiens OX=9606 GN=FLOT2 PE=1 SV=2
Q06210|GFPT1_HUMAN	25.43	23	11	11	Carbamidomethylation	21031000	21854000	22867000	14847000	14995000	14891000	16769000	16932000	15743000	10320000	11308000	10609000	8190800	8127800	7988900	7979600	8191800	7959600	1.00:1.10:1.03:0.79:0.79:0.77:0.77:0.79:0.77	21917000	14911000	16481000	10746000	8102500	8043700	1.00:0.75:0.75	78806	Glutamine--fructose-6-phosphate aminotransferase [isomerizing] 1 OS=Homo sapiens OX=9606 GN=GFPT1 PE=1 SV=3
P10644|KAP0_HUMAN	25.38	24	8	8	Carbamidomethylation	11495000	11167000	13301000	8016800	6890100	7297000	8429300	9911500	10051000	7815600	7619500	8093400	4803800	4425400	5204600	5168500	5754200	5954600	1.00:0.97:1.04:0.61:0.57:0.67:0.66:0.74:0.76	13323000	8112000	9464000	7842900	4811300	5625800	1.00:0.61:0.72	42982	cAMP-dependent protein kinase type I-alpha regulatory subunit OS=Homo sapiens OX=9606 GN=PRKAR1A PE=1 SV=1
Q8WUM4|PDC6I_HUMAN	25.33	38	26	26	Carbamidomethylation	34581000	33589000	34058000	39232000	35669000	36907000	36385000	33702000	36422000	8402600	8698800	8125900	11913000	10880000	11116000	10120000	9893000	10404000	1.00:1.04:0.97:1.42:1.29:1.32:1.20:1.18:1.24	34115000	37428000	35999000	8409100	11303000	10139000	1.00:1.34:1.21	96023	Programmed cell death 6-interacting protein OS=Homo sapiens OX=9606 GN=PDCD6IP PE=1 SV=1
Q15847|ADIRF_HUMAN	25.32	71	4	4		42699000	36112000	36569000	8505000	8933300	5680000	17477000	16459000	17945000	35711000	28827000	29858000	7062400	7148300	3523800	14095000	12766000	13839000	1.00:0.81:0.84:0.20:0.20:0.10:0.39:0.36:0.39	38460000	7706100	17294000	31465000	5911500	13567000	1.00:0.19:0.43	7855	Adipogenesis regulatory factor OS=Homo sapiens OX=9606 GN=ADIRF PE=1 SV=1
P27635|RL10_HUMAN	25.31	20	3	3	Carbamidomethylation; Oxidation (M)	28448000	27666000	26720000	21888000	20830000	21509000	18272000	18576000	17059000	19599000	19143000	18462000	15558000	15261000	15396000	13095000	13190000	11936000	1.00:0.98:0.94:0.79:0.78:0.79:0.67:0.67:0.61	27611000	21409000	18060000	19068000	15405000	12740000	1.00:0.81:0.67	24604	60S ribosomal protein L10 OS=Homo sapiens OX=9606 GN=RPL10 PE=1 SV=4
Q9NUP9|LIN7C_HUMAN	25.21	8	1	1		425470	439640	412430	598450	771550	741640	883530	761400	915330	425470	439640	412430	598450	771550	741640	883530	761400	915330	1.00:1.03:0.97:1.41:1.81:1.74:2.08:1.79:2.15	425850	703880	853420	425850	703880	853420	1.00:1.65:2.00	21834	Protein lin-7 homolog C OS=Homo sapiens OX=9606 GN=LIN7C PE=1 SV=1
P55060|XPO2_HUMAN	25.21	3	2	2	Carbamidomethylation	3018000	2516500	3171800	1514500	1439700	1554500	1977800	2212800	2262900	3018000	2516500	3171800	1514500	1439700	1554500	1977800	2212800	2262900	1.00:0.83:1.05:0.50:0.48:0.52:0.66:0.73:0.75	2902100	1502900	2151200	2902100	1502900	2151200	1.00:0.52:0.74	110417	Exportin-2 OS=Homo sapiens OX=9606 GN=CSE1L PE=1 SV=3
P49419|AL7A1_HUMAN	25.2	23	9	9	Carbamidomethylation	9964000	9394300	9676500	12249000	13330000	11730000	13558000	14288000	15188000	6244200	5803000	5897000	8273600	7282300	5530200	7763600	8073900	8226600	1.00:0.93:0.94:1.32:1.17:0.89:1.24:1.29:1.32	9779400	12510000	14345000	5981400	7028700	8021400	1.00:1.18:1.34	58487	Alpha-aminoadipic semialdehyde dehydrogenase OS=Homo sapiens OX=9606 GN=ALDH7A1 PE=1 SV=5
P15848|ARSB_HUMAN	25.15	6	2	2	Carbamidomethylation	1432400	1469400	1329700	1468100	1538200	1792500	2033600	1983100	2092500	1432400	1469400	1329700	1468100	1538200	1792500	2033600	1983100	2092500	1.00:1.03:0.93:1.02:1.07:1.25:1.42:1.38:1.46	1410500	1599600	2036400	1410500	1599600	2036400	1.00:1.13:1.44	59687	Arylsulfatase B OS=Homo sapiens OX=9606 GN=ARSB PE=1 SV=1
P08708|RS17_HUMAN	25.14	36	5	5	Carbamidomethylation	21483000	18488000	21015000	11740000	11066000	11120000	12557000	11436000	10531000	15535000	13461000	15790000	7662800	7340500	7305200	9492600	8180200	7391300	1.00:0.87:1.02:0.49:0.47:0.47:0.61:0.53:0.48	20328000	11433000	11508000	14928000	7560400	8354700	1.00:0.51:0.56	15550	40S ribosomal protein S17 OS=Homo sapiens OX=9606 GN=RPS17 PE=1 SV=2
P31942|HNRH3_HUMAN	25.09	8	2	2		3336300	3430600	4146000	5251100	4594900	4964900	2465300	2642600	2953100	3336300	3430600	4146000	5251100	4594900	4964900	2465300	2642600	2953100	1.00:1.03:1.24:1.57:1.38:1.49:0.74:0.79:0.89	3637700	4937000	2687000	3637700	4937000	2687000	1.00:1.36:0.74	36926	Heterogeneous nuclear ribonucleoprotein H3 OS=Homo sapiens OX=9606 GN=HNRNPH3 PE=1 SV=2
Q00839|HNRPU_HUMAN	25	29	22	22	Carbamidomethylation	67172000	69940000	70447000	56189000	53815000	53227000	48942000	51488000	53491000	33232000	32058000	34852000	29907000	26940000	27637000	23350000	25250000	24982000	1.00:0.96:1.05:0.90:0.81:0.83:0.70:0.76:0.75	70142000	55133000	51921000	33381000	28161000	24527000	1.00:0.84:0.73	90585	Heterogeneous nuclear ribonucleoprotein U OS=Homo sapiens OX=9606 GN=HNRNPU PE=1 SV=6
Q9HB71|CYBP_HUMAN	24.97	19	3	3		3363600	2932400	2997700	1943800	1385100	1421900	1870700	1966900	1741300	3363600	2932400	2997700	1943800	1385100	1421900	1870700	1966900	1741300	1.00:0.87:0.89:0.58:0.41:0.42:0.56:0.58:0.52	3097900	1583600	1859600	3097900	1583600	1859600	1.00:0.51:0.60	26210	Calcyclin-binding protein OS=Homo sapiens OX=9606 GN=CACYBP PE=1 SV=2
Q9NRV9|HEBP1_HUMAN	24.94	27	4	4		1358300	1533600	1354700	4110500	3842100	3852600	3661500	3443600	3038200	1186200	1315800	957550	3428000	3096800	3277200	2979800	3119200	2602600	1.00:1.11:0.81:2.89:2.61:2.76:2.51:2.63:2.19	1567300	3935100	3381100	1305000	3267300	2900500	1.00:2.50:2.22	21097	Heme-binding protein 1 OS=Homo sapiens OX=9606 GN=HEBP1 PE=1 SV=1
Q13126|MTAP_HUMAN	24.93	12	3	3	Carbamidomethylation	4602300	4731600	4501000	3835800	3551700	3829200	4333700	4515500	4674700	3392900	3502500	3298100	2652000	2474300	2689900	3250700	3341700	3471900	1.00:1.03:0.97:0.78:0.73:0.79:0.96:0.98:1.02	4611600	3738900	4508000	3397800	2605400	3354800	1.00:0.77:0.99	31236	S-methyl-5'-thioadenosine phosphorylase OS=Homo sapiens OX=9606 GN=MTAP PE=1 SV=2
Q9NUU7|DD19A_HUMAN	24.93	5	1	1		2086800	1965700	2017900	983290	1344700	1099300	1449100	1443800	1573300	2086800	1965700	2017900	983290	1344700	1099300	1449100	1443800	1573300	1.00:0.94:0.97:0.47:0.64:0.53:0.69:0.69:0.75	2023500	1142400	1488700	2023500	1142400	1488700	1.00:0.56:0.74	53975	ATP-dependent RNA helicase DDX19A OS=Homo sapiens OX=9606 GN=DDX19A PE=1 SV=1
P02511|CRYAB_HUMAN	24.91	6	1	1		207590	250340	234670	491330	434200	418200	210950	289660	197690	207590	250340	234670	491330	434200	418200	210950	289660	197690	1.00:1.21:1.13:2.37:2.09:2.01:1.02:1.40:0.95	230870	447910	232770	230870	447910	232770	1.00:1.94:1.01	20159	Alpha-crystallin B chain OS=Homo sapiens OX=9606 GN=CRYAB PE=1 SV=2
P51572|BAP31_HUMAN	24.86	26	6	6		9680100	10376000	10694000	9825200	15736000	15764000	14634000	14807000	13515000	8867900	9303800	9316800	9496400	14265000	14343000	12802000	12720000	11865000	1.00:1.05:1.05:1.07:1.61:1.62:1.44:1.43:1.34	10250000	13775000	14381000	9162800	12702000	12463000	1.00:1.39:1.36	27992	B-cell receptor-associated protein 31 OS=Homo sapiens OX=9606 GN=BCAP31 PE=1 SV=3
O95834|EMAL2_HUMAN	24.85	2	1	1		332050	284040	370740	238490	259100	255160	394560	398240	449640	332050	284040	370740	238490	259100	255160	394560	398240	449640	1.00:0.86:1.12:0.72:0.78:0.77:1.19:1.20:1.35	328940	250920	414150	328940	250920	414150	1.00:0.76:1.26	70679	Echinoderm microtubule-associated protein-like 2 OS=Homo sapiens OX=9606 GN=EML2 PE=1 SV=1
Q6UVK1|CSPG4_HUMAN	24.77	0	1	1		918540	1191700	1153500	395830	331050	437110	518060	594040	629410	918540	1191700	1153500	395830	331050	437110	518060	594040	629410	1.00:1.30:1.26:0.43:0.36:0.48:0.56:0.65:0.69	1087900	388000	580500	1087900	388000	580500	1.00:0.36:0.53	250534	Chondroitin sulfate proteoglycan 4 OS=Homo sapiens OX=9606 GN=CSPG4 PE=1 SV=2
P49368|TCPG_HUMAN	24.65	43	19	19	Carbamidomethylation	70650000	70722000	67100000	50770000	48562000	52649000	54992000	55378000	55866000	28533000	28873000	26439000	20663000	20011000	21381000	22025000	21405000	21029000	1.00:1.01:0.93:0.72:0.70:0.75:0.77:0.75:0.74	69491000	50661000	55412000	27948000	20685000	21486000	1.00:0.74:0.77	60534	T-complex protein 1 subunit gamma OS=Homo sapiens OX=9606 GN=CCT3 PE=1 SV=4
P62081|RS7_HUMAN	24.65	31	5	5		16117000	14085000	13533000	12596000	11072000	8045800	7642500	8221700	8795200	13765000	12301000	11812000	10713000	9577300	6828500	6785400	7314300	7436300	1.00:0.89:0.86:0.78:0.70:0.50:0.49:0.53:0.54	14578000	10707000	8219800	12626000	9039600	7178600	1.00:0.72:0.57	22127	40S ribosomal protein S7 OS=Homo sapiens OX=9606 GN=RPS7 PE=1 SV=1
P15104|GLNA_HUMAN	24.62	4	1	1	Carbamidomethylation	2485400	2417800	2286200	1458600	1700100	1653600	1556400	1779500	1728200	2485400	2417800	2286200	1458600	1700100	1653600	1556400	1779500	1728200	1.00:0.97:0.92:0.59:0.68:0.67:0.63:0.72:0.70	2396500	1604100	1688000	2396500	1604100	1688000	1.00:0.67:0.70	42064	Glutamine synthetase OS=Homo sapiens OX=9606 GN=GLUL PE=1 SV=4
Q13885|TBB2A_HUMAN	24.62	3	1	1		1483700	1130500	1145800	2625100	2387600	2675000	1515000	1793700	1608600	1483700	1130500	1145800	2625100	2387600	2675000	1515000	1793700	1608600	1.00:0.76:0.77:1.77:1.61:1.80:1.02:1.21:1.08	1253300	2562600	1639100	1253300	2562600	1639100	1.00:2.04:1.31	49907	Tubulin beta-2A chain OS=Homo sapiens OX=9606 GN=TUBB2A PE=1 SV=1
Q15758|AAAT_HUMAN	24.57	9	4	4		15189000	12233000	12985000	7572600	7466800	6635600	6716300	6741000	7223700	14471000	11620000	12530000	7333200	7134900	6328200	6440100	6351200	7007000	1.00:0.80:0.87:0.51:0.49:0.44:0.45:0.44:0.48	13469000	7225000	6893700	12873000	6932100	6599400	1.00:0.54:0.51	56598	Neutral amino acid transporter B(0) OS=Homo sapiens OX=9606 GN=SLC1A5 PE=1 SV=2
P62820|RAB1A_HUMAN	24.49	24	5	5	Carbamidomethylation	10477000	10564000	11041000	6554100	7185400	7454300	9194600	8669700	7930800	9723700	9741800	10090000	6185400	6796400	6893300	8598800	8254600	7487400	1.00:1.00:1.04:0.64:0.70:0.71:0.88:0.85:0.77	10694000	7064600	8598400	9851700	6625000	8113600	1.00:0.67:0.82	22678	Ras-related protein Rab-1A OS=Homo sapiens OX=9606 GN=RAB1A PE=1 SV=3
Q9H299|SH3L3_HUMAN	24.49	67	3	3	Carbamidomethylation	78886000	90122000	91698000	55226000	56119000	52055000	65643000	63786000	67610000	78886000	90122000	91698000	55226000	56119000	52055000	65643000	63786000	67610000	1.00:1.14:1.16:0.70:0.71:0.66:0.83:0.81:0.86	91164000	54467000	65680000	91164000	54467000	65680000	1.00:0.60:0.72	10438	SH3 domain-binding glutamic acid-rich-like protein 3 OS=Homo sapiens OX=9606 GN=SH3BGRL3 PE=1 SV=1
P55795|HNRH2_HUMAN	24.47	10	3	3	Carbamidomethylation	3576000	3773700	3950000	5320000	5224700	5355100	4601000	4231500	4633900	3576000	3773700	3950000	5320000	5224700	5355100	4601000	4231500	4633900	1.00:1.06:1.10:1.49:1.46:1.50:1.29:1.18:1.30	3766600	5300000	4488800	3766600	5300000	4488800	1.00:1.41:1.19	49264	Heterogeneous nuclear ribonucleoprotein H2 OS=Homo sapiens OX=9606 GN=HNRNPH2 PE=1 SV=1
Q9Y5X1|SNX9_HUMAN	24.46	20	6	6		8247600	7967100	8086900	10772000	11265000	11598000	12392000	11623000	12111000	5564500	5087100	5311600	7779300	7739400	7760400	7911900	7581100	7647300	1.00:0.91:0.95:1.40:1.39:1.39:1.42:1.36:1.37	8100500	11211000	12042000	5321100	7759700	7713400	1.00:1.46:1.45	66592	Sorting nexin-9 OS=Homo sapiens OX=9606 GN=SNX9 PE=1 SV=1
P20020|AT2B1_HUMAN	24.46	2	1	1		178070	195900	207400	321300	305110	321930	319760	329620	291030	178070	195900	207400	321300	305110	321930	319760	329620	291030	1.00:1.10:1.16:1.80:1.71:1.81:1.80:1.85:1.63	193790	316110	313470	193790	316110	313470	1.00:1.63:1.62	134685	Plasma membrane calcium-transporting ATPase 1 OS=Homo sapiens OX=9606 GN=ATP2B1 PE=1 SV=4
P23919|KTHY_HUMAN	24.45	5	1	1		863240	987910	993970	592190	512930	575220	496380	557780	636050	863240	987910	993970	592190	512930	575220	496380	557780	636050	1.00:1.14:1.15:0.69:0.59:0.67:0.58:0.65:0.74	948370	560110	563400	948370	560110	563400	1.00:0.59:0.59	23819	Thymidylate kinase OS=Homo sapiens OX=9606 GN=DTYMK PE=1 SV=4
P56537|IF6_HUMAN	24.45	33	5	5	Carbamidomethylation	14162000	15424000	18162000	10478000	10161000	10109000	12274000	10772000	10642000	10037000	13362000	14353000	8827700	8949900	8698300	9950500	9971900	9962900	1.00:1.33:1.43:0.88:0.89:0.87:0.99:0.99:0.99	15916000	10249000	11469000	12584000	8825300	9961700	1.00:0.70:0.79	26599	Eukaryotic translation initiation factor 6 OS=Homo sapiens OX=9606 GN=EIF6 PE=1 SV=1
P43487|RANG_HUMAN	24.44	17	5	5		15702000	13240000	15416000	8214000	9266200	8830700	11571000	11706000	11867000	13265000	10866000	13213000	6847800	7359600	7530500	9856900	9951600	10316000	1.00:0.82:1.00:0.52:0.55:0.57:0.74:0.75:0.78	14786000	8957900	11714000	12448000	7433600	10042000	1.00:0.60:0.81	23310	Ran-specific GTPase-activating protein OS=Homo sapiens OX=9606 GN=RANBP1 PE=1 SV=1
P37235|HPCL1_HUMAN	24.31	9	1	1		1846000	1738900	1938300	953550	1104300	802190	1315200	1269700	1365400	1846000	1738900	1938300	953550	1104300	802190	1315200	1269700	1365400	1.00:0.94:1.05:0.52:0.60:0.43:0.71:0.69:0.74	1841100	953350	1316800	1841100	953350	1316800	1.00:0.52:0.72	22313	Hippocalcin-like protein 1 OS=Homo sapiens OX=9606 GN=HPCAL1 PE=1 SV=3
P52948|NUP98_HUMAN	24.26	1	1	1		365830	249980	360420	236380	0	239030	476170	455430	0	365830	249980	360420	236380	0	239030	476170	455430	0	1.00:0.68:0.99:0.65:0:0.65:1.30:1.24:0	325410	237710	465800	325410	237710	465800	1.00:0.73:1.43	197578	Nuclear pore complex protein Nup98-Nup96 OS=Homo sapiens OX=9606 GN=NUP98 PE=1 SV=4
P62304|RUXE_HUMAN	24.25	17	1	1		2938200	2698200	2542500	1808200	1785100	1926600	2211600	2333500	2479400	2938200	2698200	2542500	1808200	1785100	1926600	2211600	2333500	2479400	1.00:0.92:0.87:0.62:0.61:0.66:0.75:0.79:0.84	2726300	1840000	2341500	2726300	1840000	2341500	1.00:0.67:0.86	10804	Small nuclear ribonucleoprotein E OS=Homo sapiens OX=9606 GN=SNRPE PE=1 SV=1
Q96C86|DCPS_HUMAN	24.21	5	1	1	Carbamidomethylation	600420	685570	508680	237860	415710	288950	175880	111310	145840	600420	685570	508680	237860	415710	288950	175880	111310	145840	1.00:1.14:0.85:0.40:0.69:0.48:0.29:0.19:0.24	598220	314170	144340	598220	314170	144340	1.00:0.53:0.24	38609	m7GpppX diphosphatase OS=Homo sapiens OX=9606 GN=DCPS PE=1 SV=2
P63244|RACK1_HUMAN	24.21	24	8	8	Carbamidomethylation	24141000	22094000	23261000	30334000	28218000	30448000	26800000	26671000	28276000	15707000	15186000	14735000	20271000	18986000	20832000	17162000	17509000	18495000	1.00:0.97:0.94:1.29:1.21:1.33:1.09:1.11:1.18	23423000	30140000	27249000	15209000	20030000	17722000	1.00:1.32:1.17	35077	Receptor of activated protein C kinase 1 OS=Homo sapiens OX=9606 GN=RACK1 PE=1 SV=3
Q9NR56|MBNL1_HUMAN	24.14	6	1	1	Carbamidomethylation	1301700	962170	1144000	1456000	1615500	1594100	985280	926330	838740	1301700	962170	1144000	1456000	1615500	1594100	985280	926330	838740	1.00:0.74:0.88:1.12:1.24:1.22:0.76:0.71:0.64	1135900	1555200	916780	1135900	1555200	916780	1.00:1.37:0.81	41817	Muscleblind-like protein 1 OS=Homo sapiens OX=9606 GN=MBNL1 PE=1 SV=2
P54136|SYRC_HUMAN	24.05	25	12	12	Carbamidomethylation	9682100	10329000	9827500	7353300	7755200	8769600	8037300	8324000	8030300	3884800	4180900	4248000	2974800	2967600	3194600	3144600	3383900	3238700	1.00:1.08:1.09:0.77:0.76:0.82:0.81:0.87:0.83	9946200	8384800	8224400	4104600	3045700	3255700	1.00:0.74:0.79	75379	Arginine--tRNA ligase cytoplasmic OS=Homo sapiens OX=9606 GN=RARS1 PE=1 SV=2
Q13283|G3BP1_HUMAN	24.03	22	8	8	Carbamidomethylation	6386000	5849400	5968400	6152000	5985200	6416400	4221700	4860800	4945100	4776500	4546800	4941000	3011300	2644000	3151200	3043500	3377500	3612100	1.00:0.95:1.03:0.63:0.55:0.66:0.64:0.71:0.76	6334100	6184600	4933400	4754800	2935500	3344400	1.00:0.62:0.70	52164	Ras GTPase-activating protein-binding protein 1 OS=Homo sapiens OX=9606 GN=G3BP1 PE=1 SV=1
P06733|ENOA_HUMAN	24.01	53	30	30	Carbamidomethylation	973290000	938740000	980020000	728350000	741140000	749030000	814410000	825550000	836450000	393130000	361770000	391510000	288190000	284840000	284990000	327640000	316270000	334750000	1.00:0.92:1.00:0.73:0.72:0.72:0.83:0.80:0.85	966820000	741000000	825620000	382130000	286010000	326220000	1.00:0.75:0.85	47169	Alpha-enolase OS=Homo sapiens OX=9606 GN=ENO1 PE=1 SV=2
Q9NR45|SIAS_HUMAN	23.93	28	8	8	Carbamidomethylation	16589000	16755000	18067000	12386000	12320000	14107000	14437000	14084000	14857000	12035000	12251000	13321000	9040800	9125100	8804400	10786000	9855000	10678000	1.00:1.02:1.11:0.75:0.76:0.73:0.90:0.82:0.89	17137000	13971000	14853000	12536000	8990100	10440000	1.00:0.72:0.83	40308	Sialic acid synthase OS=Homo sapiens OX=9606 GN=NANS PE=1 SV=2
Q9NQC3|RTN4_HUMAN	23.91	8	6	6	Carbamidomethylation	45225000	47095000	45116000	62046000	59263000	58734000	68071000	67748000	68143000	36488000	40569000	35206000	53625000	52228000	49586000	62012000	61650000	61603000	1.00:1.11:0.96:1.47:1.43:1.36:1.70:1.69:1.69	46564000	60014000	67987000	38173000	51813000	61755000	1.00:1.36:1.62	129931	Reticulon-4 OS=Homo sapiens OX=9606 GN=RTN4 PE=1 SV=2
P30050|RL12_HUMAN	23.8	64	8	8	Carbamidomethylation	53513000	52969000	52321000	44906000	44676000	44077000	39233000	37165000	38840000	36553000	34219000	33567000	26456000	26068000	26403000	24305000	22942000	24017000	1.00:0.94:0.92:0.72:0.71:0.72:0.66:0.63:0.66	52934000	44553000	38413000	34779000	26309000	23754000	1.00:0.76:0.68	17819	60S ribosomal protein L12 OS=Homo sapiens OX=9606 GN=RPL12 PE=1 SV=1
Q12765|SCRN1_HUMAN	23.74	9	4	4	Carbamidomethylation	2550500	2249400	2151500	4401300	3760700	4663000	2847800	3296900	3787700	2177500	1871100	1797700	4172800	3520400	4347900	2545700	2809400	3350500	1.00:0.86:0.83:1.92:1.62:2.00:1.17:1.29:1.54	2317100	4275000	3310800	1948800	4013700	2901900	1.00:2.06:1.49	46382	Secernin-1 OS=Homo sapiens OX=9606 GN=SCRN1 PE=1 SV=2
P63241|IF5A1_HUMAN	23.71	38	6	6	Carbamidomethylation	37713000	37543000	36923000	21028000	27555000	29263000	28640000	30265000	31802000	27719000	27653000	27743000	12071000	19319000	20486000	20451000	21268000	21883000	1.00:1.00:1.00:0.44:0.70:0.74:0.74:0.77:0.79	37393000	26129000	30280000	27705000	17472000	21245000	1.00:0.63:0.77	16832	Eukaryotic translation initiation factor 5A-1 OS=Homo sapiens OX=9606 GN=EIF5A PE=1 SV=2
P46782|RS5_HUMAN	23.7	28	6	6	Carbamidomethylation	13399000	14871000	15050000	8310700	9950100	9752200	10327000	11033000	9581400	11394000	12329000	12382000	5699500	6851000	7049200	8392400	8865300	7295600	1.00:1.08:1.09:0.50:0.60:0.62:0.74:0.78:0.64	14440000	9888100	10314000	12035000	7083700	8184400	1.00:0.59:0.68	22876	40S ribosomal protein S5 OS=Homo sapiens OX=9606 GN=RPS5 PE=1 SV=4
Q9NQW7|XPP1_HUMAN	23.64	12	5	5	Carbamidomethylation	1787100	1887600	1708700	2769600	2950100	2866300	2541700	2385200	2615700	1229000	1375400	1150500	2233600	2035100	2015200	1771900	1764500	1961700	1.00:1.12:0.94:1.82:1.66:1.64:1.44:1.44:1.60	1794500	2966900	2514200	1251600	2094600	1832700	1.00:1.67:1.46	69918	Xaa-Pro aminopeptidase 1 OS=Homo sapiens OX=9606 GN=XPNPEP1 PE=1 SV=3
P08648|ITA5_HUMAN	23.62	4	2	2		1565300	1393300	1486300	857950	860610	994540	1317700	1278800	1407200	1565300	1393300	1486300	857950	860610	994540	1317700	1278800	1407200	1.00:0.89:0.95:0.55:0.55:0.64:0.84:0.82:0.90	1481600	904370	1334600	1481600	904370	1334600	1.00:0.61:0.90	114536	Integrin alpha-5 OS=Homo sapiens OX=9606 GN=ITGA5 PE=1 SV=2
P17096|HMGA1_HUMAN	23.61	15	1	1		210980	256950	259190	521200	557120	509530	227980	195480	77098	210980	256950	259190	521200	557120	509530	227980	195480	77098	1.00:1.22:1.23:2.47:2.64:2.42:1.08:0.93:0.37	242370	529280	166850	242370	529280	166850	1.00:2.18:0.69	11676	High mobility group protein HMG-I/HMG-Y OS=Homo sapiens OX=9606 GN=HMGA1 PE=1 SV=3
Q9UNL2|SSRG_HUMAN	23.54	10	1	1		3055900	3676200	3285300	1535500	1268500	1490200	2036500	2016800	1926100	3055900	3676200	3285300	1535500	1268500	1490200	2036500	2016800	1926100	1.00:1.20:1.08:0.50:0.42:0.49:0.67:0.66:0.63	3339100	1431400	1993200	3339100	1431400	1993200	1.00:0.43:0.60	21080	Translocon-associated protein subunit gamma OS=Homo sapiens OX=9606 GN=SSR3 PE=1 SV=1
P53597|SUCA_HUMAN	23.47	12	3	3	Carbamidomethylation	5109500	5736200	5770500	8760400	8396500	8951100	6520800	7516500	8888600	5109500	5736200	5770500	8760400	8396500	8951100	6520800	7516500	8888600	1.00:1.12:1.13:1.71:1.64:1.75:1.28:1.47:1.74	5866700	8702700	7932400	5866700	8702700	7932400	1.00:1.48:1.35	36250	Succinate--CoA ligase [ADP/GDP-forming] subunit alpha mitochondrial OS=Homo sapiens OX=9606 GN=SUCLG1 PE=1 SV=4
P15880|RS2_HUMAN	23.47	30	8	8	Carbamidomethylation	35342000	34531000	36508000	25837000	24857000	23100000	26314000	28324000	28336000	26192000	25692000	26462000	17658000	16727000	14870000	19157000	20860000	21065000	1.00:0.98:1.01:0.67:0.64:0.57:0.73:0.80:0.80	35460000	24598000	27658000	26115000	16419000	20361000	1.00:0.63:0.78	31324	40S ribosomal protein S2 OS=Homo sapiens OX=9606 GN=RPS2 PE=1 SV=2
P84098|RL19_HUMAN	23.44	14	3	3		10767000	10225000	10379000	7631300	5941000	6563400	7842500	7503700	8247700	9278600	8645400	8776300	6377200	5223600	5775800	6968100	6613400	7314800	1.00:0.93:0.95:0.69:0.56:0.62:0.75:0.71:0.79	10457000	6711900	7864700	8900100	5792200	6965400	1.00:0.65:0.78	23466	60S ribosomal protein L19 OS=Homo sapiens OX=9606 GN=RPL19 PE=1 SV=1
Q15691|MARE1_HUMAN	23.41	34	5	5	Carbamidomethylation	10655000	10182000	8897000	7155700	6742900	6737000	8140100	8183600	9047300	8886200	8559800	8514600	6688800	5704500	6477700	6859900	7179300	7373900	1.00:0.96:0.96:0.75:0.64:0.73:0.77:0.81:0.83	10203000	7343500	8457000	8653500	6509500	7137700	1.00:0.75:0.82	29999	Microtubule-associated protein RP/EB family member 1 OS=Homo sapiens OX=9606 GN=MAPRE1 PE=1 SV=3
Q7Z4H8|PLGT3_HUMAN	23.36	8	2	2	Carbamidomethylation	1823500	1527000	1760500	2331500	2006700	2356600	2733300	2868200	3011000	1823500	1527000	1760500	2331500	2006700	2356600	2733300	2868200	3011000	1.00:0.84:0.97:1.28:1.10:1.29:1.50:1.57:1.65	1703700	2231600	2870900	1703700	2231600	2870900	1.00:1.31:1.69	58573	Protein O-glucosyltransferase 3 OS=Homo sapiens OX=9606 GN=POGLUT3 PE=1 SV=2
Q9UEY8|ADDG_HUMAN	23.35	4	2	2		623590	654700	547600	926710	1034600	1039800	1181200	1140400	960820	623590	654700	547600	926710	1034600	1039800	1181200	1140400	960820	1.00:1.05:0.88:1.49:1.66:1.67:1.89:1.83:1.54	608630	1000300	1094200	608630	1000300	1094200	1.00:1.64:1.80	79155	Gamma-adducin OS=Homo sapiens OX=9606 GN=ADD3 PE=1 SV=1
Q641Q2|WAC2A_HUMAN	23.35	1	1	1		431390	740760	495780	0	392600	370530	584740	667550	649100	431390	740760	495780	0	392600	370530	584740	667550	649100	1.00:1.72:1.15:0:0.91:0.86:1.36:1.55:1.50	555980	381570	633800	555980	381570	633800	1.00:0.69:1.14	147183	WASH complex subunit 2A OS=Homo sapiens OX=9606 GN=WASHC2A PE=1 SV=3
P20700|LMNB1_HUMAN	23.28	23	10	10		14376000	14358000	14689000	12617000	11491000	10658000	11271000	11050000	11491000	10947000	10551000	10732000	9465900	8568500	8429200	7837300	7244500	8071700	1.00:0.96:0.98:0.86:0.78:0.77:0.72:0.66:0.74	15173000	12019000	11270000	10744000	8821200	7717800	1.00:0.82:0.72	66408	Lamin-B1 OS=Homo sapiens OX=9606 GN=LMNB1 PE=1 SV=2
Q3SY69|AL1L2_HUMAN	23.28	5	3	3		1793100	1669500	1747200	2047600	1672900	1549300	2463700	2246100	2409300	1793100	1669500	1747200	2047600	1672900	1549300	2463700	2246100	2409300	1.00:0.93:0.97:1.14:0.93:0.86:1.37:1.25:1.34	1736600	1756600	2373000	1736600	1756600	2373000	1.00:1.01:1.37	101746	Mitochondrial 10-formyltetrahydrofolate dehydrogenase OS=Homo sapiens OX=9606 GN=ALDH1L2 PE=1 SV=2
P06737|PYGL_HUMAN	23.23	8	4	4		1424800	1332000	1311900	2024600	1984900	1680000	2268400	2520000	2374200	1370500	1288300	1127900	1899900	1780500	1515900	2165700	2429100	2154700	1.00:0.94:0.82:1.39:1.30:1.11:1.58:1.77:1.57	1356200	1946200	2387500	1262200	1781800	2249800	1.00:1.41:1.78	97149	Glycogen phosphorylase liver form OS=Homo sapiens OX=9606 GN=PYGL PE=1 SV=4
O60565|GREM1_HUMAN	23.13	17	2	2	Carbamidomethylation	2458200	2605000	2799900	3966700	3719000	3324700	1912600	1688000	2092700	2458200	2605000	2799900	3966700	3719000	3324700	1912600	1688000	2092700	1.00:1.06:1.14:1.61:1.51:1.35:0.78:0.69:0.85	2621000	3670100	1897800	2621000	3670100	1897800	1.00:1.40:0.72	20697	Gremlin-1 OS=Homo sapiens OX=9606 GN=GREM1 PE=1 SV=1
P42765|THIM_HUMAN	23.06	43	11	11	Carbamidomethylation	11861000	10058000	12794000	15248000	15570000	16217000	18373000	17291000	16098000	7556700	7143000	7888600	7896400	9089600	8749100	10365000	10582000	10423000	1.00:0.95:1.04:1.04:1.20:1.16:1.37:1.40:1.38	12407000	15678000	17905000	7529400	8578400	10457000	1.00:1.14:1.39	41924	3-ketoacyl-CoA thiolase mitochondrial OS=Homo sapiens OX=9606 GN=ACAA2 PE=1 SV=2
Q9NZL4|HPBP1_HUMAN	23.05	4	1	1	Carbamidomethylation	653480	709060	789950	346800	350640	416710	580170	418980	513940	653480	709060	789950	346800	350640	416710	580170	418980	513940	1.00:1.09:1.21:0.53:0.54:0.64:0.89:0.64:0.79	717500	371380	504360	717500	371380	504360	1.00:0.52:0.70	39303	Hsp70-binding protein 1 OS=Homo sapiens OX=9606 GN=HSPBP1 PE=1 SV=2
Q9HB07|MYG1_HUMAN	23.04	6	2	2		2751700	2680400	2794900	1456500	1308500	1608800	2195700	1833400	1866900	2751700	2680400	2794900	1456500	1308500	1608800	2195700	1833400	1866900	1.00:0.97:1.02:0.53:0.48:0.58:0.80:0.67:0.68	2742300	1458000	1965300	2742300	1458000	1965300	1.00:0.53:0.72	42477	MYG1 exonuclease OS=Homo sapiens OX=9606 GN=MYG1 PE=1 SV=3
Q9UL25|RAB21_HUMAN	22.92	13	2	2	Carbamidomethylation	2930100	3172000	2931800	2841900	2941200	2465900	2133500	2210800	2332000	2930100	3172000	2931800	2841900	2941200	2465900	2133500	2210800	2332000	1.00:1.08:1.00:0.97:1.00:0.84:0.73:0.75:0.80	3011300	2749600	2225500	3011300	2749600	2225500	1.00:0.91:0.74	24348	Ras-related protein Rab-21 OS=Homo sapiens OX=9606 GN=RAB21 PE=1 SV=3
P23284|PPIB_HUMAN	22.9	35	7	7	Carbamidomethylation	32548000	30082000	34733000	44224000	43253000	44708000	39568000	38795000	38638000	25859000	24302000	27892000	34915000	33541000	34267000	31365000	30494000	30652000	1.00:0.94:1.08:1.35:1.30:1.33:1.21:1.18:1.19	32454000	44062000	39000000	26018000	34241000	30837000	1.00:1.32:1.19	23743	Peptidyl-prolyl cis-trans isomerase B OS=Homo sapiens OX=9606 GN=PPIB PE=1 SV=2
P55084|ECHB_HUMAN	22.89	18	7	7	Carbamidomethylation	7675800	5353000	6676300	13429000	12402000	12956000	12371000	8723900	13083000	4322800	3506400	4295000	8923200	7885500	8714100	8481600	5059700	8859200	1.00:0.81:0.99:2.06:1.82:2.02:1.96:1.17:2.05	6835400	12929000	12215000	4308400	8507600	8289000	1.00:1.97:1.92	51294	Trifunctional enzyme subunit beta mitochondrial OS=Homo sapiens OX=9606 GN=HADHB PE=1 SV=3
Q13501|SQSTM_HUMAN	22.81	10	2	2	Carbamidomethylation	3618700	3486500	3366600	1616800	2006500	1713400	1654800	1472500	2293300	3618700	3486500	3366600	1616800	2006500	1713400	1654800	1472500	2293300	1.00:0.96:0.93:0.45:0.55:0.47:0.46:0.41:0.63	3490600	1778900	1806800	3490600	1778900	1806800	1.00:0.51:0.52	47687	Sequestosome-1 OS=Homo sapiens OX=9606 GN=SQSTM1 PE=1 SV=1
P54727|RD23B_HUMAN	22.8	20	5	5		10970000	10109000	10596000	16062000	14513000	14015000	13794000	12925000	12913000	9791800	9313900	9614400	14738000	13144000	12718000	12873000	11875000	11631000	1.00:0.95:0.98:1.51:1.34:1.30:1.31:1.21:1.19	10559000	14864000	13210000	9573300	13533000	12126000	1.00:1.41:1.27	43171	UV excision repair protein RAD23 homolog B OS=Homo sapiens OX=9606 GN=RAD23B PE=1 SV=1
Q9NSD9|SYFB_HUMAN	22.77	12	7	7	Carbamidomethylation	5057500	5475600	5546000	3869000	3830900	4126000	4719300	4407400	4459400	2933500	3068800	3158500	2231000	2065000	2403200	2501800	2293600	2475600	1.00:1.05:1.08:0.76:0.70:0.82:0.85:0.78:0.84	5359700	3942000	4528700	3053600	2233100	2423700	1.00:0.73:0.79	66116	Phenylalanine--tRNA ligase beta subunit OS=Homo sapiens OX=9606 GN=FARSB PE=1 SV=3
P12109|CO6A1_HUMAN	22.75	5	3	3		5182200	5619000	6012300	3261100	3029800	3596700	2614200	4026200	3409900	5182200	5619000	6012300	3261100	3029800	3596700	2614200	4026200	3409900	1.00:1.08:1.16:0.63:0.58:0.69:0.50:0.78:0.66	5604500	3295900	3508100	5604500	3295900	3508100	1.00:0.59:0.63	108529	Collagen alpha-1(VI) chain OS=Homo sapiens OX=9606 GN=COL6A1 PE=1 SV=3
Q00577|PURA_HUMAN	22.73	8	1	1		805840	881400	704630	948080	845070	1061200	1411200	1773000	1694800	805840	881400	704630	948080	845070	1061200	1411200	1773000	1694800	1.00:1.09:0.87:1.18:1.05:1.32:1.75:2.20:2.10	797290	951450	1626300	797290	951450	1626300	1.00:1.19:2.04	34911	Transcriptional activator protein Pur-alpha OS=Homo sapiens OX=9606 GN=PURA PE=1 SV=2
P63208|SKP1_HUMAN	22.65	18	1	1		7673200	7134400	7003500	5796600	5614500	5294200	5717300	5473300	5932900	7673200	7134400	7003500	5796600	5614500	5294200	5717300	5473300	5932900	1.00:0.93:0.91:0.76:0.73:0.69:0.75:0.71:0.77	7270400	5568400	5707800	7270400	5568400	5707800	1.00:0.77:0.79	18658	S-phase kinase-associated protein 1 OS=Homo sapiens OX=9606 GN=SKP1 PE=1 SV=2
P62333|PRS10_HUMAN	22.56	39	10	10	Carbamidomethylation	22002000	19766000	19807000	13090000	14314000	13088000	17165000	15792000	16480000	11180000	10097000	9371000	6293300	6928500	6255500	8475700	8715600	8002500	1.00:0.90:0.84:0.56:0.62:0.56:0.76:0.78:0.72	20754000	13833000	16479000	10216000	6492400	8397900	1.00:0.64:0.82	44173	26S proteasome regulatory subunit 10B OS=Homo sapiens OX=9606 GN=PSMC6 PE=1 SV=1
P00441|SODC_HUMAN	22.54	61	8	8	Carbamidomethylation	69420000	73952000	70966000	90439000	82535000	90281000	84739000	83667000	82192000	54541000	56713000	53445000	74459000	65975000	73726000	63909000	66463000	63417000	1.00:1.04:0.98:1.37:1.21:1.35:1.17:1.22:1.16	71446000	87751000	83532000	54899000	71387000	64596000	1.00:1.30:1.18	15936	Superoxide dismutase [Cu-Zn] OS=Homo sapiens OX=9606 GN=SOD1 PE=1 SV=2
Q9BWF3|RBM4_HUMAN	22.54	12	2	2		1389600	1319800	1429200	1045600	919460	874540	713230	839420	636360	1389600	1319800	1429200	1045600	919460	874540	713230	839420	636360	1.00:0.95:1.03:0.75:0.66:0.63:0.51:0.60:0.46	1379500	946540	729670	1379500	946540	729670	1.00:0.69:0.53	40314	RNA-binding protein 4 OS=Homo sapiens OX=9606 GN=RBM4 PE=1 SV=1
Q92629|SGCD_HUMAN	22.44	23	7	7	Carbamidomethylation	4610000	4697400	5905600	7404900	8269100	7771000	9423000	9736100	8334300	3686200	3672900	4360800	5948900	6015700	5733100	6484400	6498200	6385000	1.00:1.00:1.18:1.61:1.63:1.56:1.76:1.76:1.73	5308800	8019300	9372500	3906600	5899200	6455800	1.00:1.51:1.65	32071	Delta-sarcoglycan OS=Homo sapiens OX=9606 GN=SGCD PE=1 SV=2
Q08379|GOGA2_HUMAN	22.43	5	3	3		1453400	1501000	1471600	662920	812430	751140	1035700	659700	1013800	1453400	1501000	1471600	662920	812430	751140	1035700	659700	1013800	1.00:1.03:1.01:0.46:0.56:0.52:0.71:0.45:0.70	1475300	818080	903080	1475300	818080	903080	1.00:0.55:0.61	113086	Golgin subfamily A member 2 OS=Homo sapiens OX=9606 GN=GOLGA2 PE=1 SV=3
P35659|DEK_HUMAN	22.41	3	1	1		1224900	1181500	1270100	745110	671580	871320	835360	838270	721330	1224900	1181500	1270100	745110	671580	871320	835360	838270	721330	1.00:0.96:1.04:0.61:0.55:0.71:0.68:0.68:0.59	1225500	762670	798320	1225500	762670	798320	1.00:0.62:0.65	42674	Protein DEK OS=Homo sapiens OX=9606 GN=DEK PE=1 SV=1
Q13243|SRSF5_HUMAN	22.37	11	2	2		2297800	1630500	1552100	801130	689890	793000	1276100	1118700	1391000	2297800	1630500	1552100	801130	689890	793000	1276100	1118700	1391000	1.00:0.71:0.68:0.35:0.30:0.35:0.56:0.49:0.61	1826800	761340	1357300	1826800	761340	1357300	1.00:0.42:0.74	31264	Serine/arginine-rich splicing factor 5 OS=Homo sapiens OX=9606 GN=SRSF5 PE=1 SV=1
Q8N163|CCAR2_HUMAN	22.31	11	6	6	Carbamidomethylation	4281900	4276200	3994500	2760000	2959600	2893600	4083700	3631700	3349200	3293600	3169400	2877500	2254400	2080100	2026200	2984200	2763200	2513900	1.00:0.96:0.87:0.68:0.63:0.62:0.91:0.84:0.76	4184200	2952200	3688200	3113500	2120200	2753800	1.00:0.68:0.88	102902	Cell cycle and apoptosis regulator protein 2 OS=Homo sapiens OX=9606 GN=CCAR2 PE=1 SV=2
Q9UHL4|DPP2_HUMAN	22.3	4	1	1	Carbamidomethylation	395350	370330	290550	559130	626710	575350	820890	844310	724880	395350	370330	290550	559130	626710	575350	820890	844310	724880	1.00:0.94:0.73:1.41:1.59:1.46:2.08:2.14:1.83	352080	587060	796690	352080	587060	796690	1.00:1.67:2.26	54342	Dipeptidyl peptidase 2 OS=Homo sapiens OX=9606 GN=DPP7 PE=1 SV=3
P49591|SYSC_HUMAN	22.29	22	8	8	Carbamidomethylation	10250000	10755000	10428000	7721100	7542700	7690000	7576300	7658900	7958000	5312200	5919000	5363300	4537300	4572200	4243000	4007300	3914100	4030400	1.00:1.11:1.01:0.85:0.86:0.80:0.75:0.74:0.76	10477000	7729100	7731100	5531500	4450800	3983900	1.00:0.80:0.72	58777	Serine--tRNA ligase cytoplasmic OS=Homo sapiens OX=9606 GN=SARS1 PE=1 SV=3
P04156|PRIO_HUMAN	22.27	8	2	2	Carbamidomethylation	2003700	2013000	1774700	2741600	3121200	3419200	2834700	2843900	3011900	2003700	2013000	1774700	2741600	3121200	3419200	2834700	2843900	3011900	1.00:1.00:0.89:1.37:1.56:1.71:1.41:1.42:1.50	1930500	3094000	2896800	1930500	3094000	2896800	1.00:1.60:1.50	27661	Major prion protein OS=Homo sapiens OX=9606 GN=PRNP PE=1 SV=1
Q9NP72|RAB18_HUMAN	22.22	20	3	3	Carbamidomethylation	4289900	4202000	3818400	2576200	2544600	3051100	2856400	2876900	2748900	4289900	4202000	3818400	2576200	2544600	3051100	2856400	2876900	2748900	1.00:0.98:0.89:0.60:0.59:0.71:0.67:0.67:0.64	4103400	2724000	2827400	4103400	2724000	2827400	1.00:0.66:0.69	22977	Ras-related protein Rab-18 OS=Homo sapiens OX=9606 GN=RAB18 PE=1 SV=1
Q8ND94|LRN4L_HUMAN	22.19	9	1	1	Carbamidomethylation	396060	337590	310760	639510	472470	482020	1160700	800690	897660	396060	337590	310760	639510	472470	482020	1160700	800690	897660	1.00:0.85:0.78:1.61:1.19:1.22:2.93:2.02:2.27	348140	531330	953030	348140	531330	953030	1.00:1.53:2.74	25262	LRRN4 C-terminal-like protein OS=Homo sapiens OX=9606 GN=LRRN4CL PE=2 SV=1
O43684|BUB3_HUMAN	22.14	8	2	2	Carbamidomethylation	2858500	2831600	3213200	1796600	2015800	1813700	2473500	385080	2928100	2858500	2831600	3213200	1796600	2015800	1813700	2473500	385080	2928100	1.00:0.99:1.12:0.63:0.71:0.63:0.87:0.13:1.02	2967800	1875300	1928900	2967800	1875300	1928900	1.00:0.63:0.65	37155	Mitotic checkpoint protein BUB3 OS=Homo sapiens OX=9606 GN=BUB3 PE=1 SV=1
Q13131|AAPK1_HUMAN	22.13	2	1	1		214280	238410	224130	251580	290270	230210	324190	301160	336050	214280	238410	224130	251580	290270	230210	324190	301160	336050	1.00:1.11:1.05:1.17:1.35:1.07:1.51:1.41:1.57	225610	257360	320470	225610	257360	320470	1.00:1.14:1.42	64009	5'-AMP-activated protein kinase catalytic subunit alpha-1 OS=Homo sapiens OX=9606 GN=PRKAA1 PE=1 SV=4
Q04637|IF4G1_HUMAN	22.07	11	12	12		13585000	13970000	14251000	13086000	12210000	12511000	9832900	10126000	9827100	7976500	7044500	6538100	6240600	6723800	6795500	4879400	5230000	5253600	1.00:0.88:0.82:0.78:0.84:0.85:0.61:0.66:0.66	14238000	12603000	9928500	7186300	6586600	5121000	1.00:0.92:0.71	175490	Eukaryotic translation initiation factor 4 gamma 1 OS=Homo sapiens OX=9606 GN=EIF4G1 PE=1 SV=4
Q13263|TIF1B_HUMAN	22.04	28	13	13	Carbamidomethylation	17271000	16962000	18155000	16630000	16239000	14788000	15221000	16803000	16985000	9236700	9123800	9890300	4932000	5106000	3818500	5654400	6918900	6437900	1.00:0.99:1.07:0.53:0.55:0.41:0.61:0.75:0.70	17463000	16237000	16336000	9416900	4970400	6337100	1.00:0.53:0.67	88550	Transcription intermediary factor 1-beta OS=Homo sapiens OX=9606 GN=TRIM28 PE=1 SV=5
Q16537|2A5E_HUMAN	22.03	3	1	1	Carbamidomethylation	581090	650140	599850	434420	500200	454680	767270	825790	974530	581090	650140	599850	434420	500200	454680	767270	825790	974530	1.00:1.12:1.03:0.75:0.86:0.78:1.32:1.42:1.68	610360	463100	855860	610360	463100	855860	1.00:0.76:1.40	54699	Serine/threonine-protein phosphatase 2A 56 kDa regulatory subunit epsilon isoform OS=Homo sapiens OX=9606 GN=PPP2R5E PE=1 SV=1
Q9P2J5|SYLC_HUMAN	22.03	2	2	2		1339600	1349500	1316800	1869700	1781700	2058200	1702300	1893500	1698800	1339600	1349500	1316800	1869700	1781700	2058200	1702300	1893500	1698800	1.00:1.01:0.98:1.40:1.33:1.54:1.27:1.41:1.27	1335300	1903200	1764900	1335300	1903200	1764900	1.00:1.43:1.32	134466	Leucine--tRNA ligase cytoplasmic OS=Homo sapiens OX=9606 GN=LARS1 PE=1 SV=2
Q16891|MIC60_HUMAN	22.03	18	11	11	Carbamidomethylation	8867300	8361000	8229400	10742000	11587000	11033000	8858300	9054400	8489200	4927200	4971200	4395100	6649100	6344900	6367100	5211300	5671400	5206500	1.00:1.01:0.89:1.35:1.29:1.29:1.06:1.15:1.06	8652100	11121000	9017300	4764500	6453700	5363100	1.00:1.35:1.13	83678	MICOS complex subunit MIC60 OS=Homo sapiens OX=9606 GN=IMMT PE=1 SV=1
Q8NEU8|DP13B_HUMAN	21.98	23	9	9	Carbamidomethylation	11384000	11275000	11392000	9053300	8162200	9097500	11698000	11441000	11918000	7589400	7826800	7522900	5471600	4931000	5709100	7189700	7065700	7309200	1.00:1.03:0.99:0.72:0.65:0.75:0.95:0.93:0.96	11428000	8924500	11827000	7646400	5370600	7188200	1.00:0.70:0.94	74493	DCC-interacting protein 13-beta OS=Homo sapiens OX=9606 GN=APPL2 PE=1 SV=3
P24534|EF1B_HUMAN	21.93	33	6	6	Carbamidomethylation	49134000	47279000	49853000	42178000	40880000	38297000	33638000	36092000	38059000	46959000	44577000	47318000	39609000	37938000	35006000	31076000	33240000	35752000	1.00:0.95:1.01:0.84:0.81:0.75:0.66:0.71:0.76	48755000	40630000	35930000	46285000	37518000	33356000	1.00:0.81:0.72	24764	Elongation factor 1-beta OS=Homo sapiens OX=9606 GN=EEF1B2 PE=1 SV=3
Q14157|UBP2L_HUMAN	21.92	9	6	6		86470000	82156000	84377000	53189000	53239000	3641600	71761000	71593000	73661000	85183000	80900000	83179000	52213000	52059000	2466900	70573000	70684000	72369000	1.00:0.95:0.98:0.61:0.61:0.03:0.83:0.83:0.85	84334000	36690000	72448000	83087000	35580000	71209000	1.00:0.43:0.86	114534	Ubiquitin-associated protein 2-like OS=Homo sapiens OX=9606 GN=UBAP2L PE=1 SV=2
Q16576|RBBP7_HUMAN	21.9	6	1	1		2770800	2514700	2647100	1497800	1142800	1379300	1674200	1415100	1172400	2770800	2514700	2647100	1497800	1142800	1379300	1674200	1415100	1172400	1.00:0.91:0.96:0.54:0.41:0.50:0.60:0.51:0.42	2644200	1340000	1420600	2644200	1340000	1420600	1.00:0.51:0.54	47820	Histone-binding protein RBBP7 OS=Homo sapiens OX=9606 GN=RBBP7 PE=1 SV=1
P49773|HINT1_HUMAN	21.82	7	1	1	Carbamidomethylation	1242100	1357000	1191900	1773000	1611400	1749600	1305900	1148600	1306700	1242100	1357000	1191900	1773000	1611400	1749600	1305900	1148600	1306700	1.00:1.09:0.96:1.43:1.30:1.41:1.05:0.92:1.05	1263600	1711300	1253700	1263600	1711300	1253700	1.00:1.35:0.99	13802	Adenosine 5'-monophosphoramidase HINT1 OS=Homo sapiens OX=9606 GN=HINT1 PE=1 SV=2
P63173|RL38_HUMAN	21.82	53	5	5		12742000	10185000	11298000	16686000	15842000	16100000	4958300	5737300	6995600	10474000	7823700	9132400	14925000	13808000	14179000	4072700	5091300	6011200	1.00:0.75:0.87:1.42:1.32:1.35:0.39:0.49:0.57	11408000	16210000	6267800	9143300	14304000	5429200	1.00:1.56:0.59	8218	60S ribosomal protein L38 OS=Homo sapiens OX=9606 GN=RPL38 PE=1 SV=2
P07339|CATD_HUMAN	21.81	13	4	4	Carbamidomethylation	12103000	11914000	13242000	20295000	17108000	22028000	16395000	16302000	17207000	11435000	11818000	12418000	18858000	15636000	20167000	15357000	15521000	15629000	1.00:1.03:1.09:1.65:1.37:1.76:1.34:1.36:1.37	12420000	20869000	16635000	11890000	19280000	15502000	1.00:1.62:1.30	44552	Cathepsin D OS=Homo sapiens OX=9606 GN=CTSD PE=1 SV=1
Q92598|HS105_HUMAN	21.73	14	8	8	Carbamidomethylation	7747800	7102600	8338300	4104300	4653500	4084800	5674100	4214900	5052400	4425500	4276400	5351100	2356600	2629700	2318900	3390400	2540600	3304700	1.00:0.97:1.21:0.53:0.59:0.52:0.77:0.57:0.75	7729500	4280800	4980400	4684300	2435100	3078600	1.00:0.52:0.66	96865	Heat shock protein 105 kDa OS=Homo sapiens OX=9606 GN=HSPH1 PE=1 SV=1
O60684|IMA7_HUMAN	21.69	7	2	2		1399800	1547800	1339700	821050	661290	824710	1062400	1025400	1230300	1399800	1547800	1339700	821050	661290	824710	1062400	1025400	1230300	1.00:1.11:0.96:0.59:0.47:0.59:0.76:0.73:0.88	1429100	769020	1106000	1429100	769020	1106000	1.00:0.54:0.77	60030	Importin subunit alpha-7 OS=Homo sapiens OX=9606 GN=KPNA6 PE=1 SV=1
O43765|SGTA_HUMAN	21.68	4	1	1	Carbamidomethylation	1217900	1284500	1175000	525630	683330	601370	953530	741990	962660	1217900	1284500	1175000	525630	683330	601370	953530	741990	962660	1.00:1.05:0.96:0.43:0.56:0.49:0.78:0.61:0.79	1225800	603450	886060	1225800	603450	886060	1.00:0.49:0.72	34063	Small glutamine-rich tetratricopeptide repeat-containing protein alpha OS=Homo sapiens OX=9606 GN=SGTA PE=1 SV=1
Q8NFW8|NEUA_HUMAN	21.68	4	1	1	Carbamidomethylation	424360	443840	414970	515360	458050	477860	748690	628750	750070	424360	443840	414970	515360	458050	477860	748690	628750	750070	1.00:1.05:0.98:1.21:1.08:1.13:1.76:1.48:1.77	427730	483760	709170	427730	483760	709170	1.00:1.13:1.66	48379	N-acylneuraminate cytidylyltransferase OS=Homo sapiens OX=9606 GN=CMAS PE=1 SV=2
Q96JJ7|TMX3_HUMAN	21.66	9	3	3		6558400	6333700	6070500	7936100	8035400	7903100	9188900	8307200	9275600	6558400	6333700	6070500	7936100	8035400	7903100	9188900	8307200	9275600	1.00:0.97:0.93:1.21:1.23:1.21:1.40:1.27:1.41	6320900	7958200	8923900	6320900	7958200	8923900	1.00:1.26:1.41	51872	Protein disulfide-isomerase TMX3 OS=Homo sapiens OX=9606 GN=TMX3 PE=1 SV=2
P24752|THIL_HUMAN	21.65	24	8	8	Carbamidomethylation	13191000	12156000	12431000	18544000	17821000	17453000	19722000	17891000	19828000	8677100	7904800	7926700	10880000	10743000	10452000	12973000	11322000	12370000	1.00:0.91:0.91:1.25:1.24:1.20:1.50:1.30:1.43	12593000	17939000	19147000	8169500	10692000	12222000	1.00:1.31:1.50	45200	Acetyl-CoA acetyltransferase mitochondrial OS=Homo sapiens OX=9606 GN=ACAT1 PE=1 SV=1
Q99613|EIF3C_HUMAN	21.63	18	14	14	Carbamidomethylation	13430000	13463000	12766000	10227000	10987000	9984900	9559300	9930000	11092000	6515900	6531400	6513600	4846800	4419900	3856300	4743800	4899400	5213500	1.00:1.00:1.00:0.74:0.68:0.59:0.73:0.75:0.80	13220000	10400000	10194000	6520300	4374400	4952200	1.00:0.67:0.76	105344	Eukaryotic translation initiation factor 3 subunit C OS=Homo sapiens OX=9606 GN=EIF3C PE=1 SV=1
Q13951|PEBB_HUMAN	21.63	16	1	1	Carbamidomethylation	1095600	1205500	1246800	799570	854020	836090	811970	809620	794510	1095600	1205500	1246800	799570	854020	836090	811970	809620	794510	1.00:1.10:1.14:0.73:0.78:0.76:0.74:0.74:0.73	1182600	829900	805370	1182600	829900	805370	1.00:0.70:0.68	21508	Core-binding factor subunit beta OS=Homo sapiens OX=9606 GN=CBFB PE=1 SV=2
P02786|TFR1_HUMAN	21.62	2	1	1		1734300	1433000	1223300	503820	511100	514400	398900	385030	321470	1734300	1433000	1223300	503820	511100	514400	398900	385030	321470	1.00:0.83:0.71:0.29:0.29:0.30:0.23:0.22:0.19	1463500	509770	368470	1463500	509770	368470	1.00:0.35:0.25	84871	Transferrin receptor protein 1 OS=Homo sapiens OX=9606 GN=TFRC PE=1 SV=2
Q92945|FUBP2_HUMAN	21.56	27	13	13	Carbamidomethylation	17572000	16841000	17766000	12941000	13424000	13895000	17113000	14948000	15598000	8322900	8418900	8548800	5859400	5743900	6464900	7405300	6608800	6663000	1.00:1.01:1.03:0.70:0.69:0.78:0.89:0.79:0.80	17393000	13467000	15887000	8430200	6022800	6892400	1.00:0.71:0.82	73115	Far upstream element-binding protein 2 OS=Homo sapiens OX=9606 GN=KHSRP PE=1 SV=4
P68371|TBB4B_HUMAN	21.52	4	2	2		30846000	24294000	28757000	37390000	40042000	36747000	31372000	28144000	28359000	26627000	20661000	24616000	36406000	38855000	36108000	28010000	24255000	24408000	1.00:0.78:0.92:1.37:1.46:1.36:1.05:0.91:0.92	27966000	38060000	29292000	23968000	37123000	25558000	1.00:1.55:1.07	49831	Tubulin beta-4B chain OS=Homo sapiens OX=9606 GN=TUBB4B PE=1 SV=1
Q96AG4|LRC59_HUMAN	21.5	33	9	9	Carbamidomethylation	19700000	19344000	20894000	14100000	14521000	16365000	12485000	14165000	14776000	12816000	12537000	13687000	10284000	9449600	10585000	8007900	9173400	9633600	1.00:0.98:1.07:0.80:0.74:0.83:0.62:0.72:0.75	19979000	15404000	13809000	13014000	10106000	8938300	1.00:0.78:0.69	34930	Leucine-rich repeat-containing protein 59 OS=Homo sapiens OX=9606 GN=LRRC59 PE=1 SV=1
Q14152|EIF3A_HUMAN	21.5	16	17	17		17500000	20270000	19902000	9944300	11658000	10957000	13967000	15506000	16439000	6918400	7241000	6863900	3771300	4470300	5021500	5150700	5716400	5518300	1.00:1.05:0.99:0.55:0.65:0.73:0.74:0.83:0.80	19224000	11309000	15843000	7007800	4421000	5461800	1.00:0.63:0.78	166569	Eukaryotic translation initiation factor 3 subunit A OS=Homo sapiens OX=9606 GN=EIF3A PE=1 SV=1
Q9Y265|RUVB1_HUMAN	21.49	30	10	10	Carbamidomethylation	19796000	19404000	20528000	16485000	16709000	14493000	18609000	19050000	18461000	12963000	12340000	12946000	8959600	8862200	6689800	10806000	11121000	10958000	1.00:0.95:1.00:0.69:0.68:0.52:0.83:0.86:0.85	20277000	15895000	18917000	12750000	8170500	10962000	1.00:0.64:0.86	50228	RuvB-like 1 OS=Homo sapiens OX=9606 GN=RUVBL1 PE=1 SV=1
Q92643|GPI8_HUMAN	21.34	3	1	1		104090	67472	93054	223560	188350	234360	88220	125670	107020	104090	67472	93054	223560	188350	234360	88220	125670	107020	1.00:0.65:0.89:2.15:1.81:2.25:0.85:1.21:1.03	88207	215420	106970	88207	215420	106970	1.00:2.44:1.21	45252	GPI-anchor transamidase OS=Homo sapiens OX=9606 GN=PIGK PE=1 SV=2
Q9BZZ5|API5_HUMAN	21.31	5	1	1	Carbamidomethylation	1010800	1009000	923780	708040	719520	715750	831880	982560	788940	1010800	1009000	923780	708040	719520	715750	831880	982560	788940	1.00:1.00:0.91:0.70:0.71:0.71:0.82:0.97:0.78	981170	714440	867790	981170	714440	867790	1.00:0.73:0.88	59005	Apoptosis inhibitor 5 OS=Homo sapiens OX=9606 GN=API5 PE=1 SV=3
Q15746|MYLK_HUMAN	21.3	9	11	11	Carbamidomethylation	7591600	8106700	7978000	10014000	10388000	9955900	11826000	12043000	12151000	3607400	4102600	3305300	4470400	4395100	4572500	5807100	5461000	5364600	1.00:1.14:0.92:1.24:1.22:1.27:1.61:1.51:1.49	7892100	10119000	12007000	3671800	4479300	5544300	1.00:1.22:1.51	210713	Myosin light chain kinase smooth muscle OS=Homo sapiens OX=9606 GN=MYLK PE=1 SV=4
P07305|H10_HUMAN	21.27	26	5	5		7220500	6936800	7008100	4618000	4977400	4700500	6938300	7085300	7322500	5788900	5818900	5801000	3720400	4184900	3834400	5581100	5543600	5986300	1.00:1.01:1.00:0.64:0.72:0.66:0.96:0.96:1.03	7055200	4765300	7115400	5803000	3913200	5703700	1.00:0.67:0.98	20863	Histone H1.0 OS=Homo sapiens OX=9606 GN=H1-0 PE=1 SV=3
P22234|PUR6_HUMAN	21.22	28	9	9	Carbamidomethylation	8838100	9691300	6507300	5096900	6805700	6708000	7856500	7682800	5983400	5491400	5637000	5311600	2876600	3510300	4088800	4182800	3885800	3664400	1.00:1.03:0.97:0.52:0.64:0.74:0.76:0.71:0.67	9339800	6506300	7174200	5480000	3491900	3911000	1.00:0.64:0.71	47079	Multifunctional protein ADE2 OS=Homo sapiens OX=9606 GN=PAICS PE=1 SV=3
Q9BX68|HINT2_HUMAN	21.15	12	1	1		1451700	1781500	1644400	1475700	1262200	1236400	952680	1071200	971220	1451700	1781500	1644400	1475700	1262200	1236400	952680	1071200	971220	1.00:1.23:1.13:1.02:0.87:0.85:0.66:0.74:0.67	1625900	1324800	998350	1625900	1324800	998350	1.00:0.81:0.61	17162	Adenosine 5'-monophosphoramidase HINT2 OS=Homo sapiens OX=9606 GN=HINT2 PE=1 SV=1
Q27J81|INF2_HUMAN	21.11	14	9	9	Carbamidomethylation	9611400	8130300	9418200	6308500	6127000	6878500	6422900	7371300	6505800	5284000	4522200	5288900	3630500	3367300	3168100	3128600	3519500	3156400	1.00:0.86:1.00:0.69:0.64:0.60:0.59:0.67:0.60	9053300	6529900	6766700	5031700	3388600	3268200	1.00:0.67:0.65	135624	Inverted formin-2 OS=Homo sapiens OX=9606 GN=INF2 PE=1 SV=2
P12956|XRCC6_HUMAN	21.05	21	9	9		28907000	25636000	28067000	23323000	21491000	21785000	20204000	22249000	21798000	14050000	13172000	13819000	12031000	11488000	11275000	9542800	10640000	11037000	1.00:0.94:0.98:0.86:0.82:0.80:0.68:0.76:0.79	27959000	22200000	21827000	13680000	11598000	10407000	1.00:0.85:0.76	69843	X-ray repair cross-complementing protein 6 OS=Homo sapiens OX=9606 GN=XRCC6 PE=1 SV=2
Q96AC1|FERM2_HUMAN	21.05	22	9	9	Carbamidomethylation	14087000	13208000	14266000	12489000	11267000	12379000	15846000	15651000	15632000	8626400	8236300	8711600	6822900	6041600	5956600	8832200	8760900	9091400	1.00:0.95:1.01:0.79:0.70:0.69:1.02:1.02:1.05	14442000	12274000	16064000	8524800	6273700	8894800	1.00:0.74:1.04	77861	Fermitin family homolog 2 OS=Homo sapiens OX=9606 GN=FERMT2 PE=1 SV=1
P35998|PRS7_HUMAN	21.04	39	13	13	Carbamidomethylation	21785000	20327000	20933000	15343000	13973000	15297000	14866000	14975000	17718000	11896000	10338000	11005000	7298700	6615900	7684600	8168700	8210100	10285000	1.00:0.87:0.93:0.61:0.56:0.65:0.69:0.69:0.86	21165000	14977000	16881000	11080000	7199700	8888000	1.00:0.65:0.80	48634	26S proteasome regulatory subunit 7 OS=Homo sapiens OX=9606 GN=PSMC2 PE=1 SV=3
Q13151|ROA0_HUMAN	20.76	6	2	2		634670	532630	552650	1225400	1386700	1426900	938090	913580	1125900	542530	491630	399800	935790	1116100	1269000	832360	730100	997140	1.00:0.91:0.74:1.72:2.06:2.34:1.53:1.35:1.84	573320	1346300	992530	477990	1107000	853200	1.00:2.32:1.78	30841	Heterogeneous nuclear ribonucleoprotein A0 OS=Homo sapiens OX=9606 GN=HNRNPA0 PE=1 SV=1
O00232|PSD12_HUMAN	20.74	13	4	4	Carbamidomethylation	3208500	3290000	3820800	2443000	2451400	2293700	2320100	2435900	2354800	2843500	3290000	3439000	2136700	2031500	1972600	1900100	2091800	2088600	1.00:1.16:1.21:0.75:0.71:0.69:0.67:0.74:0.73	3564200	2396000	2370300	3190800	2046900	2026800	1.00:0.64:0.64	52904	26S proteasome non-ATPase regulatory subunit 12 OS=Homo sapiens OX=9606 GN=PSMD12 PE=1 SV=3
Q96CT7|CC124_HUMAN	20.68	10	2	2		1970300	2090800	2282800	1461800	1310400	1532300	1308900	1419700	1047400	1970300	2090800	2282800	1461800	1310400	1532300	1308900	1419700	1047400	1.00:1.06:1.16:0.74:0.67:0.78:0.66:0.72:0.53	2114600	1434800	1258700	2114600	1434800	1258700	1.00:0.68:0.60	25835	Coiled-coil domain-containing protein 124 OS=Homo sapiens OX=9606 GN=CCDC124 PE=1 SV=1
Q10471|GALT2_HUMAN	20.66	10	4	4	Carbamidomethylation	3103700	2799800	2842300	1871500	1555800	1761000	1774100	2186600	6247500	2774100	2539800	2493000	1667000	1369800	1532100	1518300	1896400	5958500	1.00:0.92:0.90:0.60:0.49:0.55:0.55:0.68:2.15	2915200	1729400	3402700	2602300	1523000	3124400	1.00:0.59:1.20	64733	Polypeptide N-acetylgalactosaminyltransferase 2 OS=Homo sapiens OX=9606 GN=GALNT2 PE=1 SV=1
P11047|LAMC1_HUMAN	20.63	6	6	6	Carbamidomethylation	2856700	2615000	2125300	1557900	1598100	1503200	1875500	1613700	1991200	1650600	1785900	1695500	1014300	923060	1118500	1501400	797360	1293400	1.00:1.08:1.03:0.61:0.56:0.68:0.91:0.48:0.78	2662800	1644300	2087000	1710700	1018600	1364000	1.00:0.60:0.80	177602	Laminin subunit gamma-1 OS=Homo sapiens OX=9606 GN=LAMC1 PE=1 SV=3
P62917|RL8_HUMAN	20.59	30	6	6	Carbamidomethylation	28336000	26792000	28205000	23667000	23887000	24629000	18486000	18664000	19738000	21740000	20125000	21421000	20105000	17722000	18538000	15459000	14998000	16832000	1.00:0.93:0.99:0.92:0.82:0.85:0.71:0.69:0.77	27778000	24796000	18963000	21095000	18788000	15763000	1.00:0.89:0.75	28025	60S ribosomal protein L8 OS=Homo sapiens OX=9606 GN=RPL8 PE=1 SV=2
P24539|AT5F1_HUMAN	20.59	7	1	1		2176400	2292600	2039100	3024700	3315500	2609700	2806000	3128400	3093000	2176400	2292600	2039100	3024700	3315500	2609700	2806000	3128400	3093000	1.00:1.05:0.94:1.39:1.52:1.20:1.29:1.44:1.42	2169400	2983300	3009100	2169400	2983300	3009100	1.00:1.38:1.39	28909	ATP synthase F(0) complex subunit B1 mitochondrial OS=Homo sapiens OX=9606 GN=ATP5PB PE=1 SV=2
P14550|AK1A1_HUMAN	20.57	14	4	4		4241200	3968300	4082000	5375700	4632600	4993500	6216600	5501700	6330900	4110700	3729600	3844000	5180000	4404600	4818300	5850400	5157200	5995900	1.00:0.91:0.94:1.26:1.07:1.17:1.42:1.25:1.46	4097100	5000600	6016400	3894700	4801000	5667800	1.00:1.23:1.46	36573	Aldo-keto reductase family 1 member A1 OS=Homo sapiens OX=9606 GN=AKR1A1 PE=1 SV=3
Q99961|SH3G1_HUMAN	20.56	24	8	8	Carbamidomethylation	11290000	11286000	11923000	7959400	6757100	7010300	8854700	8597700	9758300	5924000	6311300	6623500	4542200	3794300	4192600	5102200	4737500	5494000	1.00:1.07:1.12:0.77:0.64:0.71:0.86:0.80:0.93	11500000	7564100	9184900	6286300	4176400	5111200	1.00:0.66:0.81	41490	Endophilin-A2 OS=Homo sapiens OX=9606 GN=SH3GL1 PE=1 SV=1
O94760|DDAH1_HUMAN	20.54	15	3	3	Carbamidomethylation	1175100	1251300	1113500	1362700	1642700	1700700	1842700	1987600	1655600	1175100	1251300	1113500	1362700	1642700	1700700	1842700	1987600	1655600	1.00:1.06:0.95:1.16:1.40:1.45:1.57:1.69:1.41	1180000	1631400	1893900	1180000	1631400	1893900	1.00:1.38:1.61	31122	N(G) N(G)-dimethylarginine dimethylaminohydrolase 1 OS=Homo sapiens OX=9606 GN=DDAH1 PE=1 SV=3
P17612|KAPCA_HUMAN	20.45	4	1	1		1657800	1949700	1889600	944430	898510	1256400	1154100	1296800	1092000	1657800	1949700	1889600	944430	898510	1256400	1154100	1296800	1092000	1.00:1.18:1.14:0.57:0.54:0.76:0.70:0.78:0.66	1832400	1033100	1181000	1832400	1033100	1181000	1.00:0.56:0.64	40590	cAMP-dependent protein kinase catalytic subunit alpha OS=Homo sapiens OX=9606 GN=PRKACA PE=1 SV=2
Q32MZ4|LRRF1_HUMAN	20.44	6	3	3	Carbamidomethylation	2065300	2581300	1929400	1001600	1009600	490500	692920	930540	975020	2065300	2581300	1929400	1001600	1009600	490500	692920	930540	975020	1.00:1.25:0.93:0.48:0.49:0.24:0.34:0.45:0.47	2192000	930100	866160	2192000	930100	866160	1.00:0.42:0.40	89253	Leucine-rich repeat flightless-interacting protein 1 OS=Homo sapiens OX=9606 GN=LRRFIP1 PE=1 SV=2
P80303|NUCB2_HUMAN	20.43	20	6	6		7358700	7494000	7059000	5285400	5451800	6156400	5347300	4899600	5129400	5523900	5530300	5215200	3923900	4295500	4793400	4148100	3630600	3667600	1.00:1.00:0.94:0.71:0.78:0.87:0.75:0.66:0.66	7303900	5631200	5125400	5423100	4337600	3815400	1.00:0.80:0.70	50223	Nucleobindin-2 OS=Homo sapiens OX=9606 GN=NUCB2 PE=1 SV=3
P36871|PGM1_HUMAN	20.36	23	7	7	Carbamidomethylation	6994900	6419400	5858100	8588400	8700000	8493200	10364000	10819000	10314000	4853100	4363900	3650000	6834700	6286900	6602100	7514100	7442700	7726800	1.00:0.90:0.75:1.41:1.30:1.36:1.55:1.53:1.59	6526000	8829400	10714000	4289000	6574600	7561200	1.00:1.53:1.76	61449	Phosphoglucomutase-1 OS=Homo sapiens OX=9606 GN=PGM1 PE=1 SV=3
Q8N129|CNPY4_HUMAN	20.32	9	2	2		1090500	883840	906530	1637600	1735400	1743300	1504000	1508600	1780600	1090500	883840	906530	1637600	1735400	1743300	1504000	1508600	1780600	1.00:0.81:0.83:1.50:1.59:1.60:1.38:1.38:1.63	960270	1705400	1597700	960270	1705400	1597700	1.00:1.78:1.66	28310	Protein canopy homolog 4 OS=Homo sapiens OX=9606 GN=CNPY4 PE=1 SV=1
Q14195|DPYL3_HUMAN	20.28	29	11	11	Carbamidomethylation	21170000	20120000	21528000	22781000	22008000	24709000	29252000	28432000	29972000	7029400	6895900	7999200	7708700	7245900	10074000	11059000	10491000	12023000	1.00:0.98:1.14:1.10:1.03:1.43:1.57:1.49:1.71	20939000	23166000	29219000	7308200	8342900	11191000	1.00:1.14:1.53	61963	Dihydropyrimidinase-related protein 3 OS=Homo sapiens OX=9606 GN=DPYSL3 PE=1 SV=1
Q86X76|NIT1_HUMAN	20.24	5	1	1	Carbamidomethylation	170370	217950	172240	228540	167950	272710	329450	368840	395110	170370	217950	172240	228540	167950	272710	329450	368840	395110	1.00:1.28:1.01:1.34:0.99:1.60:1.93:2.16:2.32	186850	223070	364470	186850	223070	364470	1.00:1.19:1.95	35896	Deaminated glutathione amidase OS=Homo sapiens OX=9606 GN=NIT1 PE=1 SV=2
Q9H6Z4|RANB3_HUMAN	20.24	3	1	1		305630	259680	224930	131620	93069	107860	178050	216630	230630	305630	259680	224930	131620	93069	107860	178050	216630	230630	1.00:0.85:0.74:0.43:0.30:0.35:0.58:0.71:0.75	263410	110850	208440	263410	110850	208440	1.00:0.42:0.79	60210	Ran-binding protein 3 OS=Homo sapiens OX=9606 GN=RANBP3 PE=1 SV=1
P35222|CTNB1_HUMAN	20.18	10	6	6	Carbamidomethylation	6600700	6445600	5491600	4271300	4114000	4488500	4494500	4841800	5203700	4272500	4045800	3808800	2855700	2708700	3076500	2674200	3396600	3343100	1.00:0.95:0.89:0.67:0.63:0.72:0.63:0.79:0.78	6380300	4291200	4846700	4042400	2880300	3138000	1.00:0.71:0.78	85497	Catenin beta-1 OS=Homo sapiens OX=9606 GN=CTNNB1 PE=1 SV=1
P55036|PSMD4_HUMAN	20.17	28	7	7	Carbamidomethylation	18135000	16639000	17931000	12840000	12262000	11819000	14759000	13676000	13787000	13327000	12119000	13442000	10004000	9219600	8816100	11196000	10844000	9505900	1.00:0.91:1.01:0.75:0.69:0.66:0.84:0.81:0.71	17568000	12438000	14536000	12963000	9346500	10515000	1.00:0.72:0.81	40737	26S proteasome non-ATPase regulatory subunit 4 OS=Homo sapiens OX=9606 GN=PSMD4 PE=1 SV=1
P62266|RS23_HUMAN	20.13	22	4	4		14337000	15460000	14868000	5113900	14055000	14401000	11167000	11935000	12203000	13580000	14597000	14113000	4881300	13551000	14047000	10812000	11347000	11684000	1.00:1.07:1.04:0.36:1.00:1.03:0.80:0.84:0.86	14888000	11190000	11768000	14096000	10826000	11281000	1.00:0.77:0.80	15808	40S ribosomal protein S23 OS=Homo sapiens OX=9606 GN=RPS23 PE=1 SV=3
Q9Y646|CBPQ_HUMAN	20.1	2	1	1		249570	198090	256030	398370	450290	400810	496880	413860	430790	249570	198090	256030	398370	450290	400810	496880	413860	430790	1.00:0.79:1.03:1.60:1.80:1.61:1.99:1.66:1.73	234560	416490	447170	234560	416490	447170	1.00:1.78:1.91	51888	Carboxypeptidase Q OS=Homo sapiens OX=9606 GN=CPQ PE=1 SV=1
P48681|NEST_HUMAN	20.09	18	24	24	Carbamidomethylation	43660000	42434000	40033000	32383000	29249000	26546000	25296000	26566000	30395000	12186000	12782000	11320000	8669200	7447400	6962700	8297500	7750100	9617700	1.00:1.05:0.93:0.71:0.61:0.57:0.68:0.64:0.79	42371000	30994000	28840000	12096000	7693100	8555100	1.00:0.64:0.71	177438	Nestin OS=Homo sapiens OX=9606 GN=NES PE=1 SV=2
P13010|XRCC5_HUMAN	20.07	20	10	10	Carbamidomethylation	23736000	25565000	23649000	17148000	18980000	16587000	18919000	18838000	21179000	15834000	16692000	15901000	11088000	12193000	10219000	13315000	11901000	13685000	1.00:1.05:1.00:0.70:0.77:0.65:0.84:0.75:0.86	24550000	17733000	20049000	16142000	11167000	12967000	1.00:0.69:0.80	82705	X-ray repair cross-complementing protein 5 OS=Homo sapiens OX=9606 GN=XRCC5 PE=1 SV=3
