# Supplementary material for: Polystyrene microplastics are internalized by human gingival fibroblasts, enhance cell motility and induce molecular changes revealed through proteomic analysis
Source: Sci Rep. 2025 Oct 8;15:35128. doi: 10.1038/s41598-025-19064-w (PMC12508049; doi:10.1038/s41598-025-19064-w)
Supplement: Supplementary file 3 — Supplementary Material 3 [file 41598_2025_19064_MOESM3_ESM.xlsx]

## Sheet: Table 2
Supplementary table 2
List of differentially expressed proteins between control and 48-hour and 72-hour treatments with polystyrene microplastics. The first row contains the column headers.
Accession	Description	CTRL:48h:72h Profile (Ratio)
P60660|MYL6_HUMAN	Myosin light polypeptide 6 OS=Homo sapiens OX=9606 GN=MYL6 PE=1 SV=2	1.00:2.17:1.38
Q9H4M9|EHD1_HUMAN	EH domain-containing protein 1 OS=Homo sapiens OX=9606 GN=EHD1 PE=1 SV=2	1.00:2.11:1.67
P04216|THY1_HUMAN	Thy-1 membrane glycoprotein OS=Homo sapiens OX=9606 GN=THY1 PE=1 SV=2	1.00:3.93:2.28
P67809|YBOX1_HUMAN	Y-box-binding protein 1 OS=Homo sapiens OX=9606 GN=YBX1 PE=1 SV=3	1.00:0.36:0.50
P68104|EF1A1_HUMAN	Elongation factor 1-alpha 1 OS=Homo sapiens OX=9606 GN=EEF1A1 PE=1 SV=1	1.00:2.81:1.80
P21796|VDAC1_HUMAN	Voltage-dependent anion-selective channel protein 1 OS=Homo sapiens OX=9606 GN=VDAC1 PE=1 SV=2	1.00:2.62:1.15
P07237|PDIA1_HUMAN	Protein disulfide-isomerase OS=Homo sapiens OX=9606 GN=P4HB PE=1 SV=3	1.00:0.59:0.81
O15105|SMAD7_HUMAN	Mothers against decapentaplegic homolog 7 OS=Homo sapiens OX=9606 GN=SMAD7 PE=1 SV=1	1.00:3.24:2.25
P60903|S10AA_HUMAN	Protein S100-A10 OS=Homo sapiens OX=9606 GN=S100A10 PE=1 SV=2	1.00:1.90:1.59
Q15417|CNN3_HUMAN	Calponin-3 OS=Homo sapiens OX=9606 GN=CNN3 PE=1 SV=1	1.00:1.52:1.27
P47914|RL29_HUMAN	60S ribosomal protein L29 OS=Homo sapiens OX=9606 GN=RPL29 PE=1 SV=2	1.00:0.38:0.40
Q9BVC6|TM109_HUMAN	Transmembrane protein 109 OS=Homo sapiens OX=9606 GN=TMEM109 PE=1 SV=1	1.00:2.24:2.38
P05387|RLA2_HUMAN	60S acidic ribosomal protein P2 OS=Homo sapiens OX=9606 GN=RPLP2 PE=1 SV=1	1.00:0.63:0.68
P27105|STOM_HUMAN	Stomatin OS=Homo sapiens OX=9606 GN=STOM PE=1 SV=3	1.00:2.56:1.18
P07910|HNRPC_HUMAN	Heterogeneous nuclear ribonucleoproteins C1/C2 OS=Homo sapiens OX=9606 GN=HNRNPC PE=1 SV=4	1.00:1.92:0.61
P35579|MYH9_HUMAN	Myosin-9 OS=Homo sapiens OX=9606 GN=MYH9 PE=1 SV=4	1.00:2.83:1.38
Q92597|NDRG1_HUMAN	Protein NDRG1 OS=Homo sapiens OX=9606 GN=NDRG1 PE=1 SV=1	1.00:2.69:2.68
P07737|PROF1_HUMAN	Profilin-1 OS=Homo sapiens OX=9606 GN=PFN1 PE=1 SV=2	1.00:2.12:0.82
P16401|H15_HUMAN	Histone H1.5 OS=Homo sapiens OX=9606 GN=H1-5 PE=1 SV=3	1.00:0.38:0.72
P10253|LYAG_HUMAN	Lysosomal alpha-glucosidase OS=Homo sapiens OX=9606 GN=GAA PE=1 SV=4	1.00:3.19:3.12
P45880|VDAC2_HUMAN	Voltage-dependent anion-selective channel protein 2 OS=Homo sapiens OX=9606 GN=VDAC2 PE=1 SV=2	1.00:1.90:1.13
P56199|ITA1_HUMAN	Integrin alpha-1 OS=Homo sapiens OX=9606 GN=ITGA1 PE=1 SV=2	1.00:2.30:2.97
P50238|CRIP1_HUMAN	Cysteine-rich protein 1 OS=Homo sapiens OX=9606 GN=CRIP1 PE=1 SV=3	1.00:9.04:1.91
P29966|MARCS_HUMAN	Myristoylated alanine-rich C-kinase substrate OS=Homo sapiens OX=9606 GN=MARCKS PE=1 SV=4	1.00:0.53:0.65
P18124|RL7_HUMAN	60S ribosomal protein L7 OS=Homo sapiens OX=9606 GN=RPL7 PE=1 SV=1	1.00:0.62:0.80
P21964|COMT_HUMAN	Catechol O-methyltransferase OS=Homo sapiens OX=9606 GN=COMT PE=1 SV=2	1.00:0.76:0.98
P26373|RL13_HUMAN	60S ribosomal protein L13 OS=Homo sapiens OX=9606 GN=RPL13 PE=1 SV=4	1.00:0.53:0.55
P37108|SRP14_HUMAN	Signal recognition particle 14 kDa protein OS=Homo sapiens OX=9606 GN=SRP14 PE=1 SV=2	1.00:0.66:0.47
P27797|CALR_HUMAN	Calreticulin OS=Homo sapiens OX=9606 GN=CALR PE=1 SV=1	1.00:0.75:0.83
P05388|RLA0_HUMAN	60S acidic ribosomal protein P0 OS=Homo sapiens OX=9606 GN=RPLP0 PE=1 SV=1	1.00:2.33:1.43
P37802|TAGL2_HUMAN	Transgelin-2 OS=Homo sapiens OX=9606 GN=TAGLN2 PE=1 SV=3	1.00:1.89:1.66
P61247|RS3A_HUMAN	40S ribosomal protein S3a OS=Homo sapiens OX=9606 GN=RPS3A PE=1 SV=2	1.00:0.60:0.53
P23219|PGH1_HUMAN	Prostaglandin G/H synthase 1 OS=Homo sapiens OX=9606 GN=PTGS1 PE=1 SV=2	1.00:2.14:2.49
P20337|RAB3B_HUMAN	Ras-related protein Rab-3B OS=Homo sapiens OX=9606 GN=RAB3B PE=1 SV=2	1.00:0.58:0.63
P62750|RL23A_HUMAN	60S ribosomal protein L23a OS=Homo sapiens OX=9606 GN=RPL23A PE=1 SV=1	1.00:0.63:0.45
P06396|GELS_HUMAN	Gelsolin OS=Homo sapiens OX=9606 GN=GSN PE=1 SV=1	1.00:1.71:1.69
P22626|ROA2_HUMAN	Heterogeneous nuclear ribonucleoproteins A2/B1 OS=Homo sapiens OX=9606 GN=HNRNPA2B1 PE=1 SV=2	1.00:1.94:1.03
P02751|FINC_HUMAN	Fibronectin OS=Homo sapiens OX=9606 GN=FN1 PE=1 SV=5	1.00:0.57:0.33
O00264|PGRC1_HUMAN	Membrane-associated progesterone receptor component 1 OS=Homo sapiens OX=9606 GN=PGRMC1 PE=1 SV=3	1.00:1.98:1.83
Q05682|CALD1_HUMAN	Caldesmon OS=Homo sapiens OX=9606 GN=CALD1 PE=1 SV=3	1.00:1.53:1.30
Q9BQE3|TBA1C_HUMAN	Tubulin alpha-1C chain OS=Homo sapiens OX=9606 GN=TUBA1C PE=1 SV=1	1.00:1.56:1.28
P60033|CD81_HUMAN	CD81 antigen OS=Homo sapiens OX=9606 GN=CD81 PE=1 SV=1	1.00:2.51:2.00
O00299|CLIC1_HUMAN	Chloride intracellular channel protein 1 OS=Homo sapiens OX=9606 GN=CLIC1 PE=1 SV=4	1.00:0.63:0.73
P62979|RS27A_HUMAN	Ubiquitin-40S ribosomal protein S27a OS=Homo sapiens OX=9606 GN=RPS27A PE=1 SV=2	1.00:1.81:0.90
O15173|PGRC2_HUMAN	Membrane-associated progesterone receptor component 2 OS=Homo sapiens OX=9606 GN=PGRMC2 PE=1 SV=1	1.00:1.55:1.69
Q01995|TAGL_HUMAN	Transgelin OS=Homo sapiens OX=9606 GN=TAGLN PE=1 SV=4	1.00:2.04:1.67
P29692|EF1D_HUMAN	Elongation factor 1-delta OS=Homo sapiens OX=9606 GN=EEF1D PE=1 SV=5	1.00:0.98:0.71
P13987|CD59_HUMAN	CD59 glycoprotein OS=Homo sapiens OX=9606 GN=CD59 PE=1 SV=1	1.00:1.72:1.39
P09601|HMOX1_HUMAN	Heme oxygenase 1 OS=Homo sapiens OX=9606 GN=HMOX1 PE=1 SV=1	1.00:0.29:0.34
Q9BUT1|BDH2_HUMAN	3-hydroxybutyrate dehydrogenase type 2 OS=Homo sapiens OX=9606 GN=BDH2 PE=1 SV=2	1.00:2.06:2.52
Q6NZI2|CAVN1_HUMAN	Caveolae-associated protein 1 OS=Homo sapiens OX=9606 GN=CAVIN1 PE=1 SV=1	1.00:1.20:1.35
P09211|GSTP1_HUMAN	Glutathione S-transferase P OS=Homo sapiens OX=9606 GN=GSTP1 PE=1 SV=2	1.00:1.35:1.31
Q02952|AKA12_HUMAN	A-kinase anchor protein 12 OS=Homo sapiens OX=9606 GN=AKAP12 PE=1 SV=4	1.00:1.03:1.86
P36578|RL4_HUMAN	60S ribosomal protein L4 OS=Homo sapiens OX=9606 GN=RPL4 PE=1 SV=5	1.00:0.56:0.89
P09382|LEG1_HUMAN	Galectin-1 OS=Homo sapiens OX=9606 GN=LGALS1 PE=1 SV=2	1.00:1.92:1.21
P42785|PCP_HUMAN	Lysosomal Pro-X carboxypeptidase OS=Homo sapiens OX=9606 GN=PRCP PE=1 SV=1	1.00:1.99:1.95
Q99439|CNN2_HUMAN	Calponin-2 OS=Homo sapiens OX=9606 GN=CNN2 PE=1 SV=4	1.00:1.62:1.63
P15559|NQO1_HUMAN	NAD(P)H dehydrogenase [quinone] 1 OS=Homo sapiens OX=9606 GN=NQO1 PE=1 SV=1	1.00:2.89:1.38
Q9Y5M8|SRPRB_HUMAN	Signal recognition particle receptor subunit beta OS=Homo sapiens OX=9606 GN=SRPRB PE=1 SV=3	1.00:0.60:0.64
P62277|RS13_HUMAN	40S ribosomal protein S13 OS=Homo sapiens OX=9606 GN=RPS13 PE=1 SV=2	1.00:0.88:0.60
P62424|RL7A_HUMAN	60S ribosomal protein L7a OS=Homo sapiens OX=9606 GN=RPL7A PE=1 SV=2	1.00:0.58:0.61
Q7KZF4|SND1_HUMAN	Staphylococcal nuclease domain-containing protein 1 OS=Homo sapiens OX=9606 GN=SND1 PE=1 SV=1	1.00:0.75:0.81
O43175|SERA_HUMAN	D-3-phosphoglycerate dehydrogenase OS=Homo sapiens OX=9606 GN=PHGDH PE=1 SV=4	1.00:0.46:0.89
P61019|RAB2A_HUMAN	Ras-related protein Rab-2A OS=Homo sapiens OX=9606 GN=RAB2A PE=1 SV=1	1.00:0.67:0.77
P12004|PCNA_HUMAN	Proliferating cell nuclear antigen OS=Homo sapiens OX=9606 GN=PCNA PE=1 SV=1	1.00:0.80:0.56
O43707|ACTN4_HUMAN	Alpha-actinin-4 OS=Homo sapiens OX=9606 GN=ACTN4 PE=1 SV=2	1.00:1.35:1.33
Q03135|CAV1_HUMAN	Caveolin-1 OS=Homo sapiens OX=9606 GN=CAV1 PE=1 SV=4	1.00:2.01:1.44
P05091|ALDH2_HUMAN	Aldehyde dehydrogenase mitochondrial OS=Homo sapiens OX=9606 GN=ALDH2 PE=1 SV=2	1.00:2.16:2.41
P13639|EF2_HUMAN	Elongation factor 2 OS=Homo sapiens OX=9606 GN=EEF2 PE=1 SV=4	1.00:0.59:0.63
P42224|STAT1_HUMAN	Signal transducer and activator of transcription 1-alpha/beta OS=Homo sapiens OX=9606 GN=STAT1 PE=1 SV=2	1.00:0.71:0.78
P42766|RL35_HUMAN	60S ribosomal protein L35 OS=Homo sapiens OX=9606 GN=RPL35 PE=1 SV=2	1.00:0.45:0.25
O00469|PLOD2_HUMAN	Procollagen-lysine 2-oxoglutarate 5-dioxygenase 2 OS=Homo sapiens OX=9606 GN=PLOD2 PE=1 SV=2	1.00:0.58:0.74
Q9UHD8|SEPT9_HUMAN	Septin-9 OS=Homo sapiens OX=9606 GN=SEPTIN9 PE=1 SV=2	1.00:1.43:1.42
Q86V81|THOC4_HUMAN	THO complex subunit 4 OS=Homo sapiens OX=9606 GN=ALYREF PE=1 SV=3	1.00:0.91:0.58
P62847|RS24_HUMAN	40S ribosomal protein S24 OS=Homo sapiens OX=9606 GN=RPS24 PE=1 SV=1	1.00:0.96:0.58
Q04446|GLGB_HUMAN	1 4-alpha-glucan-branching enzyme OS=Homo sapiens OX=9606 GN=GBE1 PE=1 SV=3	1.00:1.64:1.92
Q9UBI6|GBG12_HUMAN	Guanine nucleotide-binding protein G(I)/G(S)/G(O) subunit gamma-12 OS=Homo sapiens OX=9606 GN=GNG12 PE=1 SV=3	1.00:1.44:1.59
P16070|CD44_HUMAN	CD44 antigen OS=Homo sapiens OX=9606 GN=CD44 PE=1 SV=3	1.00:1.79:1.10
P61254|RL26_HUMAN	60S ribosomal protein L26 OS=Homo sapiens OX=9606 GN=RPL26 PE=1 SV=1	1.00:0.60:0.57
Q16643|DREB_HUMAN	Drebrin OS=Homo sapiens OX=9606 GN=DBN1 PE=1 SV=4	1.00:18.64:2.91
P46777|RL5_HUMAN	60S ribosomal protein L5 OS=Homo sapiens OX=9606 GN=RPL5 PE=1 SV=3	1.00:0.73:0.63
O95816|BAG2_HUMAN	BAG family molecular chaperone regulator 2 OS=Homo sapiens OX=9606 GN=BAG2 PE=1 SV=1	1.00:0.91:0.44
Q9UKK9|NUDT5_HUMAN	ADP-sugar pyrophosphatase OS=Homo sapiens OX=9606 GN=NUDT5 PE=1 SV=1	1.00:0.68:0.93
Q02878|RL6_HUMAN	60S ribosomal protein L6 OS=Homo sapiens OX=9606 GN=RPL6 PE=1 SV=3	1.00:0.55:0.73
P53396|ACLY_HUMAN	ATP-citrate synthase OS=Homo sapiens OX=9606 GN=ACLY PE=1 SV=3	1.00:0.74:0.75
P35754|GLRX1_HUMAN	Glutaredoxin-1 OS=Homo sapiens OX=9606 GN=GLRX PE=1 SV=2	1.00:8.57:2.42
Q13200|PSMD2_HUMAN	26S proteasome non-ATPase regulatory subunit 2 OS=Homo sapiens OX=9606 GN=PSMD2 PE=1 SV=3	1.00:0.76:0.94
P21589|5NTD_HUMAN	5'-nucleotidase OS=Homo sapiens OX=9606 GN=NT5E PE=1 SV=1	1.00:4.39:1.76
Q0ZGT2|NEXN_HUMAN	Nexilin OS=Homo sapiens OX=9606 GN=NEXN PE=1 SV=1	1.00:1.80:1.72
P19105|ML12A_HUMAN	Myosin regulatory light chain 12A OS=Homo sapiens OX=9606 GN=MYL12A PE=1 SV=2	1.00:1.31:1.19
O14950|ML12B_HUMAN	Myosin regulatory light chain 12B OS=Homo sapiens OX=9606 GN=MYL12B PE=1 SV=2	1.00:1.31:1.19
Q9Y4L1|HYOU1_HUMAN	Hypoxia up-regulated protein 1 OS=Homo sapiens OX=9606 GN=HYOU1 PE=1 SV=1	1.00:0.73:0.66
Q9Y3U8|RL36_HUMAN	60S ribosomal protein L36 OS=Homo sapiens OX=9606 GN=RPL36 PE=1 SV=3	1.00:0.45:0.31
P14866|HNRPL_HUMAN	Heterogeneous nuclear ribonucleoprotein L OS=Homo sapiens OX=9606 GN=HNRNPL PE=1 SV=2	1.00:1.65:1.26
P0DMV8|HS71A_HUMAN	Heat shock 70 kDa protein 1A OS=Homo sapiens OX=9606 GN=HSPA1A PE=1 SV=1	1.00:1.63:1.59
P0DMV9|HS71B_HUMAN	Heat shock 70 kDa protein 1B OS=Homo sapiens OX=9606 GN=HSPA1B PE=1 SV=1	1.00:1.63:1.59
P00505|AATM_HUMAN	Aspartate aminotransferase mitochondrial OS=Homo sapiens OX=9606 GN=GOT2 PE=1 SV=3	1.00:1.50:1.17
P83731|RL24_HUMAN	60S ribosomal protein L24 OS=Homo sapiens OX=9606 GN=RPL24 PE=1 SV=1	1.00:0.72:0.51
Q13642|FHL1_HUMAN	Four and a half LIM domains protein 1 OS=Homo sapiens OX=9606 GN=FHL1 PE=1 SV=4	1.00:3.91:2.71
P17987|TCPA_HUMAN	T-complex protein 1 subunit alpha OS=Homo sapiens OX=9606 GN=TCP1 PE=1 SV=1	1.00:0.77:0.70
P62195|PRS8_HUMAN	26S proteasome regulatory subunit 8 OS=Homo sapiens OX=9606 GN=PSMC5 PE=1 SV=1	1.00:0.62:0.70
P12268|IMDH2_HUMAN	Inosine-5'-monophosphate dehydrogenase 2 OS=Homo sapiens OX=9606 GN=IMPDH2 PE=1 SV=2	1.00:0.61:0.63
Q9UBQ5|EIF3K_HUMAN	Eukaryotic translation initiation factor 3 subunit K OS=Homo sapiens OX=9606 GN=EIF3K PE=1 SV=1	1.00:0.63:0.77
P18669|PGAM1_HUMAN	Phosphoglycerate mutase 1 OS=Homo sapiens OX=9606 GN=PGAM1 PE=1 SV=2	1.00:1.31:1.10
Q9P2E9|RRBP1_HUMAN	Ribosome-binding protein 1 OS=Homo sapiens OX=9606 GN=RRBP1 PE=1 SV=5	1.00:0.77:0.80
P51991|ROA3_HUMAN	Heterogeneous nuclear ribonucleoprotein A3 OS=Homo sapiens OX=9606 GN=HNRNPA3 PE=1 SV=2	1.00:1.99:0.91
P04083|ANXA1_HUMAN	Annexin A1 OS=Homo sapiens OX=9606 GN=ANXA1 PE=1 SV=2	1.00:1.42:1.30
Q13596|SNX1_HUMAN	Sorting nexin-1 OS=Homo sapiens OX=9606 GN=SNX1 PE=1 SV=3	1.00:1.28:1.53
P36542|ATPG_HUMAN	ATP synthase subunit gamma mitochondrial OS=Homo sapiens OX=9606 GN=ATP5F1C PE=1 SV=1	1.00:1.64:1.17
P62318|SMD3_HUMAN	Small nuclear ribonucleoprotein Sm D3 OS=Homo sapiens OX=9606 GN=SNRPD3 PE=1 SV=1	1.00:1.65:1.18
P62851|RS25_HUMAN	40S ribosomal protein S25 OS=Homo sapiens OX=9606 GN=RPS25 PE=1 SV=1	1.00:0.69:0.51
Q9NPJ3|ACO13_HUMAN	Acyl-coenzyme A thioesterase 13 OS=Homo sapiens OX=9606 GN=ACOT13 PE=1 SV=1	1.00:2.70:2.21
P11766|ADHX_HUMAN	Alcohol dehydrogenase class-3 OS=Homo sapiens OX=9606 GN=ADH5 PE=1 SV=4	1.00:1.42:1.41
P04080|CYTB_HUMAN	Cystatin-B OS=Homo sapiens OX=9606 GN=CSTB PE=1 SV=2	1.00:2.72:1.41
O14979|HNRDL_HUMAN	Heterogeneous nuclear ribonucleoprotein D-like OS=Homo sapiens OX=9606 GN=HNRNPDL PE=1 SV=3	1.00:1.26:0.58
P10412|H14_HUMAN	Histone H1.4 OS=Homo sapiens OX=9606 GN=H1-4 PE=1 SV=2	1.00:0.24:0.53
P49327|FAS_HUMAN	Fatty acid synthase OS=Homo sapiens OX=9606 GN=FASN PE=1 SV=3	1.00:0.62:0.58
P40429|RL13A_HUMAN	60S ribosomal protein L13a OS=Homo sapiens OX=9606 GN=RPL13A PE=1 SV=2	1.00:0.72:0.76
Q9H444|CHM4B_HUMAN	Charged multivesicular body protein 4b OS=Homo sapiens OX=9606 GN=CHMP4B PE=1 SV=1	1.00:0.74:0.92
Q99879|H2B1M_HUMAN	Histone H2B type 1-M OS=Homo sapiens OX=9606 GN=H2BC14 PE=1 SV=3	1.00:17.01:1.47
Q9Y6N5|SQOR_HUMAN	Sulfide:quinone oxidoreductase mitochondrial OS=Homo sapiens OX=9606 GN=SQOR PE=1 SV=1	1.00:1.55:1.61
Q53EL6|PDCD4_HUMAN	Programmed cell death protein 4 OS=Homo sapiens OX=9606 GN=PDCD4 PE=1 SV=2	1.00:1.92:2.10
Q9Y285|SYFA_HUMAN	Phenylalanine--tRNA ligase alpha subunit OS=Homo sapiens OX=9606 GN=FARSA PE=1 SV=3	1.00:0.70:0.71
Q8NC51|PAIRB_HUMAN	Plasminogen activator inhibitor 1 RNA-binding protein OS=Homo sapiens OX=9606 GN=SERBP1 PE=1 SV=2	1.00:0.62:0.52
Q9Y512|SAM50_HUMAN	Sorting and assembly machinery component 50 homolog OS=Homo sapiens OX=9606 GN=SAMM50 PE=1 SV=3	1.00:1.00:0.69
P37837|TALDO_HUMAN	Transaldolase OS=Homo sapiens OX=9606 GN=TALDO1 PE=1 SV=2	1.00:0.73:0.83
Q14318|FKBP8_HUMAN	Peptidyl-prolyl cis-trans isomerase FKBP8 OS=Homo sapiens OX=9606 GN=FKBP8 PE=1 SV=2	1.00:0.68:0.76
P09651|ROA1_HUMAN	Heterogeneous nuclear ribonucleoprotein A1 OS=Homo sapiens OX=9606 GN=HNRNPA1 PE=1 SV=5	1.00:0.88:0.61
P62942|FKB1A_HUMAN	Peptidyl-prolyl cis-trans isomerase FKBP1A OS=Homo sapiens OX=9606 GN=FKBP1A PE=1 SV=2	1.00:3.34:1.25
Q16647|PTGIS_HUMAN	Prostacyclin synthase OS=Homo sapiens OX=9606 GN=PTGIS PE=1 SV=1	1.00:1.70:1.95
P62854|RS26_HUMAN	40S ribosomal protein S26 OS=Homo sapiens OX=9606 GN=RPS26 PE=1 SV=3	1.00:0.65:0.56
P61604|CH10_HUMAN	10 kDa heat shock protein mitochondrial OS=Homo sapiens OX=9606 GN=HSPE1 PE=1 SV=2	1.00:3.08:1.61
P15144|AMPN_HUMAN	Aminopeptidase N OS=Homo sapiens OX=9606 GN=ANPEP PE=1 SV=4	1.00:2.93:1.77
O15371|EIF3D_HUMAN	Eukaryotic translation initiation factor 3 subunit D OS=Homo sapiens OX=9606 GN=EIF3D PE=1 SV=1	1.00:0.59:0.70
P14174|MIF_HUMAN	Macrophage migration inhibitory factor OS=Homo sapiens OX=9606 GN=MIF PE=1 SV=4	1.00:2.73:2.07
Q92734|TFG_HUMAN	Protein TFG OS=Homo sapiens OX=9606 GN=TFG PE=1 SV=2	1.00:1.52:1.63
P35637|FUS_HUMAN	RNA-binding protein FUS OS=Homo sapiens OX=9606 GN=FUS PE=1 SV=1	1.00:0.81:0.48
P41252|SYIC_HUMAN	Isoleucine--tRNA ligase cytoplasmic OS=Homo sapiens OX=9606 GN=IARS1 PE=1 SV=2	1.00:0.77:0.81
Q8TEA8|DTD1_HUMAN	D-aminoacyl-tRNA deacylase 1 OS=Homo sapiens OX=9606 GN=DTD1 PE=1 SV=2	1.00:0.50:0.56
P50479|PDLI4_HUMAN	PDZ and LIM domain protein 4 OS=Homo sapiens OX=9606 GN=PDLIM4 PE=1 SV=2	1.00:1.69:1.10
Q9ULV4|COR1C_HUMAN	Coronin-1C OS=Homo sapiens OX=9606 GN=CORO1C PE=1 SV=1	1.00:2.47:1.08
O14818|PSA7_HUMAN	Proteasome subunit alpha type-7 OS=Homo sapiens OX=9606 GN=PSMA7 PE=1 SV=1	1.00:0.67:0.77
P55209|NP1L1_HUMAN	Nucleosome assembly protein 1-like 1 OS=Homo sapiens OX=9606 GN=NAP1L1 PE=1 SV=1	1.00:0.66:0.72
P04439|HLAA_HUMAN	HLA class I histocompatibility antigen A alpha chain OS=Homo sapiens OX=9606 GN=HLA-A PE=1 SV=2	1.00:1.65:1.18
P61313|RL15_HUMAN	60S ribosomal protein L15 OS=Homo sapiens OX=9606 GN=RPL15 PE=1 SV=2	1.00:0.52:0.69
P62263|RS14_HUMAN	40S ribosomal protein S14 OS=Homo sapiens OX=9606 GN=RPS14 PE=1 SV=3	1.00:0.77:0.70
O75347|TBCA_HUMAN	Tubulin-specific chaperone A OS=Homo sapiens OX=9606 GN=TBCA PE=1 SV=3	1.00:0.63:0.67
P52943|CRIP2_HUMAN	Cysteine-rich protein 2 OS=Homo sapiens OX=9606 GN=CRIP2 PE=1 SV=1	1.00:2.90:1.82
P25786|PSA1_HUMAN	Proteasome subunit alpha type-1 OS=Homo sapiens OX=9606 GN=PSMA1 PE=1 SV=1	1.00:0.73:0.95
P62191|PRS4_HUMAN	26S proteasome regulatory subunit 4 OS=Homo sapiens OX=9606 GN=PSMC1 PE=1 SV=1	1.00:0.68:0.80
Q12931|TRAP1_HUMAN	Heat shock protein 75 kDa mitochondrial OS=Homo sapiens OX=9606 GN=TRAP1 PE=1 SV=3	1.00:0.68:0.54
O14773|TPP1_HUMAN	Tripeptidyl-peptidase 1 OS=Homo sapiens OX=9606 GN=TPP1 PE=1 SV=2	1.00:3.25:2.48
P23246|SFPQ_HUMAN	Splicing factor proline- and glutamine-rich OS=Homo sapiens OX=9606 GN=SFPQ PE=1 SV=2	1.00:0.73:0.66
Q969G5|CAVN3_HUMAN	Caveolae-associated protein 3 OS=Homo sapiens OX=9606 GN=CAVIN3 PE=1 SV=3	1.00:1.36:1.49
P40227|TCPZ_HUMAN	T-complex protein 1 subunit zeta OS=Homo sapiens OX=9606 GN=CCT6A PE=1 SV=3	1.00:0.73:0.84
Q15008|PSMD6_HUMAN	26S proteasome non-ATPase regulatory subunit 6 OS=Homo sapiens OX=9606 GN=PSMD6 PE=1 SV=1	1.00:0.85:0.55
P26583|HMGB2_HUMAN	High mobility group protein B2 OS=Homo sapiens OX=9606 GN=HMGB2 PE=1 SV=2	1.00:0.42:0.55
P00338|LDHA_HUMAN	L-lactate dehydrogenase A chain OS=Homo sapiens OX=9606 GN=LDHA PE=1 SV=2	1.00:1.27:1.49
O15143|ARC1B_HUMAN	Actin-related protein 2/3 complex subunit 1B OS=Homo sapiens OX=9606 GN=ARPC1B PE=1 SV=3	1.00:1.51:1.40
Q9Y224|RTRAF_HUMAN	RNA transcription translation and transport factor protein OS=Homo sapiens OX=9606 GN=RTRAF PE=1 SV=1	1.00:0.58:0.69
Q9NZ56|FMN2_HUMAN	Formin-2 OS=Homo sapiens OX=9606 GN=FMN2 PE=1 SV=4	1.00:1.25:1.66
P62753|RS6_HUMAN	40S ribosomal protein S6 OS=Homo sapiens OX=9606 GN=RPS6 PE=1 SV=1	1.00:0.73:0.59
P62910|RL32_HUMAN	60S ribosomal protein L32 OS=Homo sapiens OX=9606 GN=RPL32 PE=1 SV=2	1.00:0.51:0.32
P21291|CSRP1_HUMAN	Cysteine and glycine-rich protein 1 OS=Homo sapiens OX=9606 GN=CSRP1 PE=1 SV=3	1.00:5.12:1.61
P10768|ESTD_HUMAN	S-formylglutathione hydrolase OS=Homo sapiens OX=9606 GN=ESD PE=1 SV=2	1.00:1.72:1.32
O14745|NHRF1_HUMAN	Na(+)/H(+) exchange regulatory cofactor NHE-RF1 OS=Homo sapiens OX=9606 GN=SLC9A3R1 PE=1 SV=4	1.00:0.50:0.54
Q15819|UB2V2_HUMAN	Ubiquitin-conjugating enzyme E2 variant 2 OS=Homo sapiens OX=9606 GN=UBE2V2 PE=1 SV=4	1.00:3.22:1.78
Q96GQ5|RUSF1_HUMAN	RUS family member 1 OS=Homo sapiens OX=9606 GN=RUSF1 PE=1 SV=2	1.00:4.13:3.23
P61353|RL27_HUMAN	60S ribosomal protein L27 OS=Homo sapiens OX=9606 GN=RPL27 PE=1 SV=2	1.00:1.39:0.66
P39023|RL3_HUMAN	60S ribosomal protein L3 OS=Homo sapiens OX=9606 GN=RPL3 PE=1 SV=2	1.00:0.71:0.66
P29558|RBMS1_HUMAN	RNA-binding motif single-stranded-interacting protein 1 OS=Homo sapiens OX=9606 GN=RBMS1 PE=1 SV=3	1.00:1.64:0.94
Q13011|ECH1_HUMAN	Delta(3 5)-Delta(2 4)-dienoyl-CoA isomerase mitochondrial OS=Homo sapiens OX=9606 GN=ECH1 PE=1 SV=2	1.00:1.34:1.53
P07099|HYEP_HUMAN	Epoxide hydrolase 1 OS=Homo sapiens OX=9606 GN=EPHX1 PE=1 SV=1	1.00:1.33:1.57
P41250|GARS_HUMAN	Glycine--tRNA ligase OS=Homo sapiens OX=9606 GN=GARS1 PE=1 SV=3	1.00:0.73:0.84
Q03518|TAP1_HUMAN	Antigen peptide transporter 1 OS=Homo sapiens OX=9606 GN=TAP1 PE=1 SV=2	1.00:0.57:0.85
Q9NVA2|SEP11_HUMAN	Septin-11 OS=Homo sapiens OX=9606 GN=SEPTIN11 PE=1 SV=3	1.00:1.58:1.39
Q01813|PFKAP_HUMAN	ATP-dependent 6-phosphofructokinase platelet type OS=Homo sapiens OX=9606 GN=PFKP PE=1 SV=2	1.00:0.66:0.75
Q96CX2|KCD12_HUMAN	BTB/POZ domain-containing protein KCTD12 OS=Homo sapiens OX=9606 GN=KCTD12 PE=1 SV=1	1.00:1.91:2.05
P84090|ERH_HUMAN	Enhancer of rudimentary homolog OS=Homo sapiens OX=9606 GN=ERH PE=1 SV=1	1.00:0.60:0.84
P62241|RS8_HUMAN	40S ribosomal protein S8 OS=Homo sapiens OX=9606 GN=RPS8 PE=1 SV=2	1.00:0.65:0.62
P09429|HMGB1_HUMAN	High mobility group protein B1 OS=Homo sapiens OX=9606 GN=HMGB1 PE=1 SV=3	1.00:0.52:0.60
Q07866|KLC1_HUMAN	Kinesin light chain 1 OS=Homo sapiens OX=9606 GN=KLC1 PE=1 SV=2	1.00:0.62:0.78
Q13418|ILK_HUMAN	Integrin-linked protein kinase OS=Homo sapiens OX=9606 GN=ILK PE=1 SV=2	1.00:1.34:1.07
P07996|TSP1_HUMAN	Thrombospondin-1 OS=Homo sapiens OX=9606 GN=THBS1 PE=1 SV=2	1.00:0.74:0.64
Q9UBQ7|GRHPR_HUMAN	Glyoxylate reductase/hydroxypyruvate reductase OS=Homo sapiens OX=9606 GN=GRHPR PE=1 SV=1	1.00:0.99:1.36
Q15942|ZYX_HUMAN	Zyxin OS=Homo sapiens OX=9606 GN=ZYX PE=1 SV=1	1.00:0.70:0.83
P21926|CD9_HUMAN	CD9 antigen OS=Homo sapiens OX=9606 GN=CD9 PE=1 SV=4	1.00:1.47:1.47
P54819|KAD2_HUMAN	Adenylate kinase 2 mitochondrial OS=Homo sapiens OX=9606 GN=AK2 PE=1 SV=2	1.00:1.65:1.73
P16949|STMN1_HUMAN	Stathmin OS=Homo sapiens OX=9606 GN=STMN1 PE=1 SV=3	1.00:0.41:0.40
P16234|PGFRA_HUMAN	Platelet-derived growth factor receptor alpha OS=Homo sapiens OX=9606 GN=PDGFRA PE=1 SV=1	1.00:1.58:2.29
P08238|HS90B_HUMAN	Heat shock protein HSP 90-beta OS=Homo sapiens OX=9606 GN=HSP90AB1 PE=1 SV=4	1.00:0.71:0.72
Q8WX93|PALLD_HUMAN	Palladin OS=Homo sapiens OX=9606 GN=PALLD PE=1 SV=3	1.00:0.75:0.86
Q14444|CAPR1_HUMAN	Caprin-1 OS=Homo sapiens OX=9606 GN=CAPRIN1 PE=1 SV=2	1.00:0.66:0.70
P62249|RS16_HUMAN	40S ribosomal protein S16 OS=Homo sapiens OX=9606 GN=RPS16 PE=1 SV=2	1.00:1.41:0.92
P50990|TCPQ_HUMAN	T-complex protein 1 subunit theta OS=Homo sapiens OX=9606 GN=CCT8 PE=1 SV=4	1.00:0.76:0.79
Q6DD88|ATLA3_HUMAN	Atlastin-3 OS=Homo sapiens OX=9606 GN=ATL3 PE=1 SV=1	1.00:1.36:1.21
P19338|NUCL_HUMAN	Nucleolin OS=Homo sapiens OX=9606 GN=NCL PE=1 SV=3	1.00:0.72:0.70
P52788|SPSY_HUMAN	Spermine synthase OS=Homo sapiens OX=9606 GN=SMS PE=1 SV=2	1.00:0.58:0.68
Q14204|DYHC1_HUMAN	Cytoplasmic dynein 1 heavy chain 1 OS=Homo sapiens OX=9606 GN=DYNC1H1 PE=1 SV=5	1.00:0.76:0.83
P18621|RL17_HUMAN	60S ribosomal protein L17 OS=Homo sapiens OX=9606 GN=RPL17 PE=1 SV=3	1.00:0.67:0.45
P30622|CLIP1_HUMAN	CAP-Gly domain-containing linker protein 1 OS=Homo sapiens OX=9606 GN=CLIP1 PE=1 SV=2	1.00:0.55:0.72
O75534|CSDE1_HUMAN	Cold shock domain-containing protein E1 OS=Homo sapiens OX=9606 GN=CSDE1 PE=1 SV=2	1.00:0.60:0.57
O15511|ARPC5_HUMAN	Actin-related protein 2/3 complex subunit 5 OS=Homo sapiens OX=9606 GN=ARPC5 PE=1 SV=3	1.00:1.66:1.37
P30044|PRDX5_HUMAN	Peroxiredoxin-5 mitochondrial OS=Homo sapiens OX=9606 GN=PRDX5 PE=1 SV=4	1.00:2.04:1.44
O60568|PLOD3_HUMAN	Multifunctional procollagen lysine hydroxylase and glycosyltransferase LH3 OS=Homo sapiens OX=9606 GN=PLOD3 PE=1 SV=1	1.00:0.61:0.71
Q16698|DECR_HUMAN	2 4-dienoyl-CoA reductase [(3E)-enoyl-CoA-producing] mitochondrial OS=Homo sapiens OX=9606 GN=DECR1 PE=1 SV=1	1.00:1.69:1.59
P48643|TCPE_HUMAN	T-complex protein 1 subunit epsilon OS=Homo sapiens OX=9606 GN=CCT5 PE=1 SV=1	1.00:0.66:0.72
P80723|BASP1_HUMAN	Brain acid soluble protein 1 OS=Homo sapiens OX=9606 GN=BASP1 PE=1 SV=2	1.00:1.03:1.32
P35232|PHB_HUMAN	Prohibitin OS=Homo sapiens OX=9606 GN=PHB PE=1 SV=1	1.00:0.71:0.91
P30740|ILEU_HUMAN	Leukocyte elastase inhibitor OS=Homo sapiens OX=9606 GN=SERPINB1 PE=1 SV=1	1.00:2.18:2.85
Q9BR76|COR1B_HUMAN	Coronin-1B OS=Homo sapiens OX=9606 GN=CORO1B PE=1 SV=1	1.00:1.38:0.98
Q9UBG0|MRC2_HUMAN	C-type mannose receptor 2 OS=Homo sapiens OX=9606 GN=MRC2 PE=1 SV=2	1.00:1.60:1.66
O75368|SH3L1_HUMAN	SH3 domain-binding glutamic acid-rich-like protein OS=Homo sapiens OX=9606 GN=SH3BGRL PE=1 SV=1	1.00:1.40:1.42
P25788|PSA3_HUMAN	Proteasome subunit alpha type-3 OS=Homo sapiens OX=9606 GN=PSMA3 PE=1 SV=2	1.00:0.69:0.90
P55769|NH2L1_HUMAN	NHP2-like protein 1 OS=Homo sapiens OX=9606 GN=SNU13 PE=1 SV=3	1.00:4.42:1.96
P29373|RABP2_HUMAN	Cellular retinoic acid-binding protein 2 OS=Homo sapiens OX=9606 GN=CRABP2 PE=1 SV=2	1.00:1.13:1.36
P17931|LEG3_HUMAN	Galectin-3 OS=Homo sapiens OX=9606 GN=LGALS3 PE=1 SV=5	1.00:3.47:1.20
P62701|RS4X_HUMAN	40S ribosomal protein S4 X isoform OS=Homo sapiens OX=9606 GN=RPS4X PE=1 SV=2	1.00:1.35:1.06
Q13561|DCTN2_HUMAN	Dynactin subunit 2 OS=Homo sapiens OX=9606 GN=DCTN2 PE=1 SV=4	1.00:0.74:0.84
O60711|LPXN_HUMAN	Leupaxin OS=Homo sapiens OX=9606 GN=LPXN PE=1 SV=1	1.00:0.45:0.62
Q13409|DC1I2_HUMAN	Cytoplasmic dynein 1 intermediate chain 2 OS=Homo sapiens OX=9606 GN=DYNC1I2 PE=1 SV=3	1.00:0.68:0.85
Q9UQ80|PA2G4_HUMAN	Proliferation-associated protein 2G4 OS=Homo sapiens OX=9606 GN=PA2G4 PE=1 SV=3	1.00:0.66:0.70
P10809|CH60_HUMAN	60 kDa heat shock protein mitochondrial OS=Homo sapiens OX=9606 GN=HSPD1 PE=1 SV=2	1.00:0.69:0.81
Q9Y617|SERC_HUMAN	Phosphoserine aminotransferase OS=Homo sapiens OX=9606 GN=PSAT1 PE=1 SV=2	1.00:1.97:1.35
Q16186|ADRM1_HUMAN	Proteasomal ubiquitin receptor ADRM1 OS=Homo sapiens OX=9606 GN=ADRM1 PE=1 SV=2	1.00:0.70:0.88
P29992|GNA11_HUMAN	Guanine nucleotide-binding protein subunit alpha-11 OS=Homo sapiens OX=9606 GN=GNA11 PE=1 SV=2	1.00:1.05:1.46
Q96A65|EXOC4_HUMAN	Exocyst complex component 4 OS=Homo sapiens OX=9606 GN=EXOC4 PE=1 SV=1	1.00:1.20:1.44
Q13404|UB2V1_HUMAN	Ubiquitin-conjugating enzyme E2 variant 1 OS=Homo sapiens OX=9606 GN=UBE2V1 PE=1 SV=2	1.00:1.41:1.31
Q00341|VIGLN_HUMAN	Vigilin OS=Homo sapiens OX=9606 GN=HDLBP PE=1 SV=2	1.00:0.68:0.73
P17301|ITA2_HUMAN	Integrin alpha-2 OS=Homo sapiens OX=9606 GN=ITGA2 PE=1 SV=1	1.00:2.10:2.48
P54687|BCAT1_HUMAN	Branched-chain-amino-acid aminotransferase cytosolic OS=Homo sapiens OX=9606 GN=BCAT1 PE=1 SV=3	1.00:0.37:0.37
O95865|DDAH2_HUMAN	N(G) N(G)-dimethylarginine dimethylaminohydrolase 2 OS=Homo sapiens OX=9606 GN=DDAH2 PE=1 SV=1	1.00:1.30:1.59
P15121|ALDR_HUMAN	Aldo-keto reductase family 1 member B1 OS=Homo sapiens OX=9606 GN=AKR1B1 PE=1 SV=3	1.00:1.50:1.60
P10515|ODP2_HUMAN	Dihydrolipoyllysine-residue acetyltransferase component of pyruvate dehydrogenase complex mitochondrial OS=Homo sapiens OX=9606 GN=DLAT PE=1 SV=3	1.00:1.30:1.16
Q9Y2D5|AKAP2_HUMAN	A-kinase anchor protein 2 OS=Homo sapiens OX=9606 GN=AKAP2 PE=1 SV=3	1.00:0.70:0.69
Q01130|SRSF2_HUMAN	Serine/arginine-rich splicing factor 2 OS=Homo sapiens OX=9606 GN=SRSF2 PE=1 SV=4	1.00:3.12:1.07
P17844|DDX5_HUMAN	Probable ATP-dependent RNA helicase DDX5 OS=Homo sapiens OX=9606 GN=DDX5 PE=1 SV=1	1.00:0.59:0.73
P48047|ATPO_HUMAN	ATP synthase subunit O mitochondrial OS=Homo sapiens OX=9606 GN=ATP5PO PE=1 SV=1	1.00:2.67:1.41
P09038|FGF2_HUMAN	Fibroblast growth factor 2 OS=Homo sapiens OX=9606 GN=FGF2 PE=1 SV=3	1.00:1.79:1.29
P35908|K22E_HUMAN	Keratin type II cytoskeletal 2 epidermal OS=Homo sapiens OX=9606 GN=KRT2 PE=1 SV=2	1.00:0.84:1.49
Q14254|FLOT2_HUMAN	Flotillin-2 OS=Homo sapiens OX=9606 GN=FLOT2 PE=1 SV=2	1.00:1.86:0.81
Q06210|GFPT1_HUMAN	Glutamine--fructose-6-phosphate aminotransferase [isomerizing] 1 OS=Homo sapiens OX=9606 GN=GFPT1 PE=1 SV=3	1.00:0.75:0.75
P10644|KAP0_HUMAN	cAMP-dependent protein kinase type I-alpha regulatory subunit OS=Homo sapiens OX=9606 GN=PRKAR1A PE=1 SV=1	1.00:0.61:0.72
Q8WUM4|PDC6I_HUMAN	Programmed cell death 6-interacting protein OS=Homo sapiens OX=9606 GN=PDCD6IP PE=1 SV=1	1.00:1.34:1.21
Q15847|ADIRF_HUMAN	Adipogenesis regulatory factor OS=Homo sapiens OX=9606 GN=ADIRF PE=1 SV=1	1.00:0.19:0.43
P27635|RL10_HUMAN	60S ribosomal protein L10 OS=Homo sapiens OX=9606 GN=RPL10 PE=1 SV=4	1.00:0.81:0.67
Q9NUP9|LIN7C_HUMAN	Protein lin-7 homolog C OS=Homo sapiens OX=9606 GN=LIN7C PE=1 SV=1	1.00:1.65:2.00
P55060|XPO2_HUMAN	Exportin-2 OS=Homo sapiens OX=9606 GN=CSE1L PE=1 SV=3	1.00:0.52:0.74
P49419|AL7A1_HUMAN	Alpha-aminoadipic semialdehyde dehydrogenase OS=Homo sapiens OX=9606 GN=ALDH7A1 PE=1 SV=5	1.00:1.18:1.34
P15848|ARSB_HUMAN	Arylsulfatase B OS=Homo sapiens OX=9606 GN=ARSB PE=1 SV=1	1.00:1.13:1.44
P08708|RS17_HUMAN	40S ribosomal protein S17 OS=Homo sapiens OX=9606 GN=RPS17 PE=1 SV=2	1.00:0.51:0.56
P31942|HNRH3_HUMAN	Heterogeneous nuclear ribonucleoprotein H3 OS=Homo sapiens OX=9606 GN=HNRNPH3 PE=1 SV=2	1.00:1.36:0.74
Q00839|HNRPU_HUMAN	Heterogeneous nuclear ribonucleoprotein U OS=Homo sapiens OX=9606 GN=HNRNPU PE=1 SV=6	1.00:0.84:0.73
Q9HB71|CYBP_HUMAN	Calcyclin-binding protein OS=Homo sapiens OX=9606 GN=CACYBP PE=1 SV=2	1.00:0.51:0.60
Q9NRV9|HEBP1_HUMAN	Heme-binding protein 1 OS=Homo sapiens OX=9606 GN=HEBP1 PE=1 SV=1	1.00:2.50:2.22
Q13126|MTAP_HUMAN	S-methyl-5'-thioadenosine phosphorylase OS=Homo sapiens OX=9606 GN=MTAP PE=1 SV=2	1.00:0.77:0.99
Q9NUU7|DD19A_HUMAN	ATP-dependent RNA helicase DDX19A OS=Homo sapiens OX=9606 GN=DDX19A PE=1 SV=1	1.00:0.56:0.74
P02511|CRYAB_HUMAN	Alpha-crystallin B chain OS=Homo sapiens OX=9606 GN=CRYAB PE=1 SV=2	1.00:1.94:1.01
P51572|BAP31_HUMAN	B-cell receptor-associated protein 31 OS=Homo sapiens OX=9606 GN=BCAP31 PE=1 SV=3	1.00:1.39:1.36
O95834|EMAL2_HUMAN	Echinoderm microtubule-associated protein-like 2 OS=Homo sapiens OX=9606 GN=EML2 PE=1 SV=1	1.00:0.76:1.26
Q6UVK1|CSPG4_HUMAN	Chondroitin sulfate proteoglycan 4 OS=Homo sapiens OX=9606 GN=CSPG4 PE=1 SV=2	1.00:0.36:0.53
P49368|TCPG_HUMAN	T-complex protein 1 subunit gamma OS=Homo sapiens OX=9606 GN=CCT3 PE=1 SV=4	1.00:0.74:0.77
P62081|RS7_HUMAN	40S ribosomal protein S7 OS=Homo sapiens OX=9606 GN=RPS7 PE=1 SV=1	1.00:0.72:0.57
P15104|GLNA_HUMAN	Glutamine synthetase OS=Homo sapiens OX=9606 GN=GLUL PE=1 SV=4	1.00:0.67:0.70
Q13885|TBB2A_HUMAN	Tubulin beta-2A chain OS=Homo sapiens OX=9606 GN=TUBB2A PE=1 SV=1	1.00:2.04:1.31
Q15758|AAAT_HUMAN	Neutral amino acid transporter B(0) OS=Homo sapiens OX=9606 GN=SLC1A5 PE=1 SV=2	1.00:0.54:0.51
P62820|RAB1A_HUMAN	Ras-related protein Rab-1A OS=Homo sapiens OX=9606 GN=RAB1A PE=1 SV=3	1.00:0.67:0.82
Q9H299|SH3L3_HUMAN	SH3 domain-binding glutamic acid-rich-like protein 3 OS=Homo sapiens OX=9606 GN=SH3BGRL3 PE=1 SV=1	1.00:0.60:0.72
P55795|HNRH2_HUMAN	Heterogeneous nuclear ribonucleoprotein H2 OS=Homo sapiens OX=9606 GN=HNRNPH2 PE=1 SV=1	1.00:1.41:1.19
Q9Y5X1|SNX9_HUMAN	Sorting nexin-9 OS=Homo sapiens OX=9606 GN=SNX9 PE=1 SV=1	1.00:1.46:1.45
P20020|AT2B1_HUMAN	Plasma membrane calcium-transporting ATPase 1 OS=Homo sapiens OX=9606 GN=ATP2B1 PE=1 SV=4	1.00:1.63:1.62
P23919|KTHY_HUMAN	Thymidylate kinase OS=Homo sapiens OX=9606 GN=DTYMK PE=1 SV=4	1.00:0.59:0.59
P56537|IF6_HUMAN	Eukaryotic translation initiation factor 6 OS=Homo sapiens OX=9606 GN=EIF6 PE=1 SV=1	1.00:0.70:0.79
P43487|RANG_HUMAN	Ran-specific GTPase-activating protein OS=Homo sapiens OX=9606 GN=RANBP1 PE=1 SV=1	1.00:0.60:0.81
P37235|HPCL1_HUMAN	Hippocalcin-like protein 1 OS=Homo sapiens OX=9606 GN=HPCAL1 PE=1 SV=3	1.00:0.52:0.72
P52948|NUP98_HUMAN	Nuclear pore complex protein Nup98-Nup96 OS=Homo sapiens OX=9606 GN=NUP98 PE=1 SV=4	1.00:0.73:1.43
P62304|RUXE_HUMAN	Small nuclear ribonucleoprotein E OS=Homo sapiens OX=9606 GN=SNRPE PE=1 SV=1	1.00:0.67:0.86
Q96C86|DCPS_HUMAN	m7GpppX diphosphatase OS=Homo sapiens OX=9606 GN=DCPS PE=1 SV=2	1.00:0.53:0.24
P63244|RACK1_HUMAN	Receptor of activated protein C kinase 1 OS=Homo sapiens OX=9606 GN=RACK1 PE=1 SV=3	1.00:1.32:1.17
Q9NR56|MBNL1_HUMAN	Muscleblind-like protein 1 OS=Homo sapiens OX=9606 GN=MBNL1 PE=1 SV=2	1.00:1.37:0.81
P54136|SYRC_HUMAN	Arginine--tRNA ligase cytoplasmic OS=Homo sapiens OX=9606 GN=RARS1 PE=1 SV=2	1.00:0.74:0.79
Q13283|G3BP1_HUMAN	Ras GTPase-activating protein-binding protein 1 OS=Homo sapiens OX=9606 GN=G3BP1 PE=1 SV=1	1.00:0.62:0.70
P06733|ENOA_HUMAN	Alpha-enolase OS=Homo sapiens OX=9606 GN=ENO1 PE=1 SV=2	1.00:0.75:0.85
Q9NR45|SIAS_HUMAN	Sialic acid synthase OS=Homo sapiens OX=9606 GN=NANS PE=1 SV=2	1.00:0.72:0.83
Q9NQC3|RTN4_HUMAN	Reticulon-4 OS=Homo sapiens OX=9606 GN=RTN4 PE=1 SV=2	1.00:1.36:1.62
P30050|RL12_HUMAN	60S ribosomal protein L12 OS=Homo sapiens OX=9606 GN=RPL12 PE=1 SV=1	1.00:0.76:0.68
Q12765|SCRN1_HUMAN	Secernin-1 OS=Homo sapiens OX=9606 GN=SCRN1 PE=1 SV=2	1.00:2.06:1.49
P63241|IF5A1_HUMAN	Eukaryotic translation initiation factor 5A-1 OS=Homo sapiens OX=9606 GN=EIF5A PE=1 SV=2	1.00:0.63:0.77
P46782|RS5_HUMAN	40S ribosomal protein S5 OS=Homo sapiens OX=9606 GN=RPS5 PE=1 SV=4	1.00:0.59:0.68
Q9NQW7|XPP1_HUMAN	Xaa-Pro aminopeptidase 1 OS=Homo sapiens OX=9606 GN=XPNPEP1 PE=1 SV=3	1.00:1.67:1.46
P08648|ITA5_HUMAN	Integrin alpha-5 OS=Homo sapiens OX=9606 GN=ITGA5 PE=1 SV=2	1.00:0.61:0.90
P17096|HMGA1_HUMAN	High mobility group protein HMG-I/HMG-Y OS=Homo sapiens OX=9606 GN=HMGA1 PE=1 SV=3	1.00:2.18:0.69
Q9UNL2|SSRG_HUMAN	Translocon-associated protein subunit gamma OS=Homo sapiens OX=9606 GN=SSR3 PE=1 SV=1	1.00:0.43:0.60
P53597|SUCA_HUMAN	Succinate--CoA ligase [ADP/GDP-forming] subunit alpha mitochondrial OS=Homo sapiens OX=9606 GN=SUCLG1 PE=1 SV=4	1.00:1.48:1.35
P15880|RS2_HUMAN	40S ribosomal protein S2 OS=Homo sapiens OX=9606 GN=RPS2 PE=1 SV=2	1.00:0.63:0.78
P84098|RL19_HUMAN	60S ribosomal protein L19 OS=Homo sapiens OX=9606 GN=RPL19 PE=1 SV=1	1.00:0.65:0.78
Q15691|MARE1_HUMAN	Microtubule-associated protein RP/EB family member 1 OS=Homo sapiens OX=9606 GN=MAPRE1 PE=1 SV=3	1.00:0.75:0.82
Q7Z4H8|PLGT3_HUMAN	Protein O-glucosyltransferase 3 OS=Homo sapiens OX=9606 GN=POGLUT3 PE=1 SV=2	1.00:1.31:1.69
Q9UEY8|ADDG_HUMAN	Gamma-adducin OS=Homo sapiens OX=9606 GN=ADD3 PE=1 SV=1	1.00:1.64:1.80
Q641Q2|WAC2A_HUMAN	WASH complex subunit 2A OS=Homo sapiens OX=9606 GN=WASHC2A PE=1 SV=3	1.00:0.69:1.14
P20700|LMNB1_HUMAN	Lamin-B1 OS=Homo sapiens OX=9606 GN=LMNB1 PE=1 SV=2	1.00:0.82:0.72
Q3SY69|AL1L2_HUMAN	Mitochondrial 10-formyltetrahydrofolate dehydrogenase OS=Homo sapiens OX=9606 GN=ALDH1L2 PE=1 SV=2	1.00:1.01:1.37
P06737|PYGL_HUMAN	Glycogen phosphorylase liver form OS=Homo sapiens OX=9606 GN=PYGL PE=1 SV=4	1.00:1.41:1.78
O60565|GREM1_HUMAN	Gremlin-1 OS=Homo sapiens OX=9606 GN=GREM1 PE=1 SV=1	1.00:1.40:0.72
P42765|THIM_HUMAN	3-ketoacyl-CoA thiolase mitochondrial OS=Homo sapiens OX=9606 GN=ACAA2 PE=1 SV=2	1.00:1.14:1.39
Q9NZL4|HPBP1_HUMAN	Hsp70-binding protein 1 OS=Homo sapiens OX=9606 GN=HSPBP1 PE=1 SV=2	1.00:0.52:0.70
Q9HB07|MYG1_HUMAN	MYG1 exonuclease OS=Homo sapiens OX=9606 GN=MYG1 PE=1 SV=3	1.00:0.53:0.72
Q9UL25|RAB21_HUMAN	Ras-related protein Rab-21 OS=Homo sapiens OX=9606 GN=RAB21 PE=1 SV=3	1.00:0.91:0.74
P23284|PPIB_HUMAN	Peptidyl-prolyl cis-trans isomerase B OS=Homo sapiens OX=9606 GN=PPIB PE=1 SV=2	1.00:1.32:1.19
P55084|ECHB_HUMAN	Trifunctional enzyme subunit beta mitochondrial OS=Homo sapiens OX=9606 GN=HADHB PE=1 SV=3	1.00:1.97:1.92
Q13501|SQSTM_HUMAN	Sequestosome-1 OS=Homo sapiens OX=9606 GN=SQSTM1 PE=1 SV=1	1.00:0.51:0.52
P54727|RD23B_HUMAN	UV excision repair protein RAD23 homolog B OS=Homo sapiens OX=9606 GN=RAD23B PE=1 SV=1	1.00:1.41:1.27
Q9NSD9|SYFB_HUMAN	Phenylalanine--tRNA ligase beta subunit OS=Homo sapiens OX=9606 GN=FARSB PE=1 SV=3	1.00:0.73:0.79
P12109|CO6A1_HUMAN	Collagen alpha-1(VI) chain OS=Homo sapiens OX=9606 GN=COL6A1 PE=1 SV=3	1.00:0.59:0.63
Q00577|PURA_HUMAN	Transcriptional activator protein Pur-alpha OS=Homo sapiens OX=9606 GN=PURA PE=1 SV=2	1.00:1.19:2.04
P63208|SKP1_HUMAN	S-phase kinase-associated protein 1 OS=Homo sapiens OX=9606 GN=SKP1 PE=1 SV=2	1.00:0.77:0.79
P62333|PRS10_HUMAN	26S proteasome regulatory subunit 10B OS=Homo sapiens OX=9606 GN=PSMC6 PE=1 SV=1	1.00:0.64:0.82
P00441|SODC_HUMAN	Superoxide dismutase [Cu-Zn] OS=Homo sapiens OX=9606 GN=SOD1 PE=1 SV=2	1.00:1.30:1.18
Q9BWF3|RBM4_HUMAN	RNA-binding protein 4 OS=Homo sapiens OX=9606 GN=RBM4 PE=1 SV=1	1.00:0.69:0.53
Q92629|SGCD_HUMAN	Delta-sarcoglycan OS=Homo sapiens OX=9606 GN=SGCD PE=1 SV=2	1.00:1.51:1.65
Q08379|GOGA2_HUMAN	Golgin subfamily A member 2 OS=Homo sapiens OX=9606 GN=GOLGA2 PE=1 SV=3	1.00:0.55:0.61
P35659|DEK_HUMAN	Protein DEK OS=Homo sapiens OX=9606 GN=DEK PE=1 SV=1	1.00:0.62:0.65
Q13243|SRSF5_HUMAN	Serine/arginine-rich splicing factor 5 OS=Homo sapiens OX=9606 GN=SRSF5 PE=1 SV=1	1.00:0.42:0.74
Q8N163|CCAR2_HUMAN	Cell cycle and apoptosis regulator protein 2 OS=Homo sapiens OX=9606 GN=CCAR2 PE=1 SV=2	1.00:0.68:0.88
Q9UHL4|DPP2_HUMAN	Dipeptidyl peptidase 2 OS=Homo sapiens OX=9606 GN=DPP7 PE=1 SV=3	1.00:1.67:2.26
P49591|SYSC_HUMAN	Serine--tRNA ligase cytoplasmic OS=Homo sapiens OX=9606 GN=SARS1 PE=1 SV=3	1.00:0.80:0.72
P04156|PRIO_HUMAN	Major prion protein OS=Homo sapiens OX=9606 GN=PRNP PE=1 SV=1	1.00:1.60:1.50
Q9NP72|RAB18_HUMAN	Ras-related protein Rab-18 OS=Homo sapiens OX=9606 GN=RAB18 PE=1 SV=1	1.00:0.66:0.69
Q8ND94|LRN4L_HUMAN	LRRN4 C-terminal-like protein OS=Homo sapiens OX=9606 GN=LRRN4CL PE=2 SV=1	1.00:1.53:2.74
O43684|BUB3_HUMAN	Mitotic checkpoint protein BUB3 OS=Homo sapiens OX=9606 GN=BUB3 PE=1 SV=1	1.00:0.63:0.65
Q13131|AAPK1_HUMAN	5'-AMP-activated protein kinase catalytic subunit alpha-1 OS=Homo sapiens OX=9606 GN=PRKAA1 PE=1 SV=4	1.00:1.14:1.42
Q04637|IF4G1_HUMAN	Eukaryotic translation initiation factor 4 gamma 1 OS=Homo sapiens OX=9606 GN=EIF4G1 PE=1 SV=4	1.00:0.92:0.71
Q13263|TIF1B_HUMAN	Transcription intermediary factor 1-beta OS=Homo sapiens OX=9606 GN=TRIM28 PE=1 SV=5	1.00:0.53:0.67
Q16537|2A5E_HUMAN	Serine/threonine-protein phosphatase 2A 56 kDa regulatory subunit epsilon isoform OS=Homo sapiens OX=9606 GN=PPP2R5E PE=1 SV=1	1.00:0.76:1.40
Q9P2J5|SYLC_HUMAN	Leucine--tRNA ligase cytoplasmic OS=Homo sapiens OX=9606 GN=LARS1 PE=1 SV=2	1.00:1.43:1.32
Q16891|MIC60_HUMAN	MICOS complex subunit MIC60 OS=Homo sapiens OX=9606 GN=IMMT PE=1 SV=1	1.00:1.35:1.13
Q8NEU8|DP13B_HUMAN	DCC-interacting protein 13-beta OS=Homo sapiens OX=9606 GN=APPL2 PE=1 SV=3	1.00:0.70:0.94
P24534|EF1B_HUMAN	Elongation factor 1-beta OS=Homo sapiens OX=9606 GN=EEF1B2 PE=1 SV=3	1.00:0.81:0.72
Q14157|UBP2L_HUMAN	Ubiquitin-associated protein 2-like OS=Homo sapiens OX=9606 GN=UBAP2L PE=1 SV=2	1.00:0.43:0.86
Q16576|RBBP7_HUMAN	Histone-binding protein RBBP7 OS=Homo sapiens OX=9606 GN=RBBP7 PE=1 SV=1	1.00:0.51:0.54
P49773|HINT1_HUMAN	Adenosine 5'-monophosphoramidase HINT1 OS=Homo sapiens OX=9606 GN=HINT1 PE=1 SV=2	1.00:1.35:0.99
P63173|RL38_HUMAN	60S ribosomal protein L38 OS=Homo sapiens OX=9606 GN=RPL38 PE=1 SV=2	1.00:1.56:0.59
P07339|CATD_HUMAN	Cathepsin D OS=Homo sapiens OX=9606 GN=CTSD PE=1 SV=1	1.00:1.62:1.30
Q92598|HS105_HUMAN	Heat shock protein 105 kDa OS=Homo sapiens OX=9606 GN=HSPH1 PE=1 SV=1	1.00:0.52:0.66
O60684|IMA7_HUMAN	Importin subunit alpha-7 OS=Homo sapiens OX=9606 GN=KPNA6 PE=1 SV=1	1.00:0.54:0.77
O43765|SGTA_HUMAN	Small glutamine-rich tetratricopeptide repeat-containing protein alpha OS=Homo sapiens OX=9606 GN=SGTA PE=1 SV=1	1.00:0.49:0.72
Q8NFW8|NEUA_HUMAN	N-acylneuraminate cytidylyltransferase OS=Homo sapiens OX=9606 GN=CMAS PE=1 SV=2	1.00:1.13:1.66
Q96JJ7|TMX3_HUMAN	Protein disulfide-isomerase TMX3 OS=Homo sapiens OX=9606 GN=TMX3 PE=1 SV=2	1.00:1.26:1.41
P24752|THIL_HUMAN	Acetyl-CoA acetyltransferase mitochondrial OS=Homo sapiens OX=9606 GN=ACAT1 PE=1 SV=1	1.00:1.31:1.50
Q99613|EIF3C_HUMAN	Eukaryotic translation initiation factor 3 subunit C OS=Homo sapiens OX=9606 GN=EIF3C PE=1 SV=1	1.00:0.67:0.76
Q13951|PEBB_HUMAN	Core-binding factor subunit beta OS=Homo sapiens OX=9606 GN=CBFB PE=1 SV=2	1.00:0.70:0.68
P02786|TFR1_HUMAN	Transferrin receptor protein 1 OS=Homo sapiens OX=9606 GN=TFRC PE=1 SV=2	1.00:0.35:0.25
Q92945|FUBP2_HUMAN	Far upstream element-binding protein 2 OS=Homo sapiens OX=9606 GN=KHSRP PE=1 SV=4	1.00:0.71:0.82
P68371|TBB4B_HUMAN	Tubulin beta-4B chain OS=Homo sapiens OX=9606 GN=TUBB4B PE=1 SV=1	1.00:1.55:1.07
Q96AG4|LRC59_HUMAN	Leucine-rich repeat-containing protein 59 OS=Homo sapiens OX=9606 GN=LRRC59 PE=1 SV=1	1.00:0.78:0.69
Q14152|EIF3A_HUMAN	Eukaryotic translation initiation factor 3 subunit A OS=Homo sapiens OX=9606 GN=EIF3A PE=1 SV=1	1.00:0.63:0.78
Q9Y265|RUVB1_HUMAN	RuvB-like 1 OS=Homo sapiens OX=9606 GN=RUVBL1 PE=1 SV=1	1.00:0.64:0.86
Q92643|GPI8_HUMAN	GPI-anchor transamidase OS=Homo sapiens OX=9606 GN=PIGK PE=1 SV=2	1.00:2.44:1.21
Q9BZZ5|API5_HUMAN	Apoptosis inhibitor 5 OS=Homo sapiens OX=9606 GN=API5 PE=1 SV=3	1.00:0.73:0.88
Q15746|MYLK_HUMAN	Myosin light chain kinase smooth muscle OS=Homo sapiens OX=9606 GN=MYLK PE=1 SV=4	1.00:1.22:1.51
P07305|H10_HUMAN	Histone H1.0 OS=Homo sapiens OX=9606 GN=H1-0 PE=1 SV=3	1.00:0.67:0.98
P22234|PUR6_HUMAN	Multifunctional protein ADE2 OS=Homo sapiens OX=9606 GN=PAICS PE=1 SV=3	1.00:0.64:0.71
Q9BX68|HINT2_HUMAN	Adenosine 5'-monophosphoramidase HINT2 OS=Homo sapiens OX=9606 GN=HINT2 PE=1 SV=1	1.00:0.81:0.61
Q27J81|INF2_HUMAN	Inverted formin-2 OS=Homo sapiens OX=9606 GN=INF2 PE=1 SV=2	1.00:0.67:0.65
P12956|XRCC6_HUMAN	X-ray repair cross-complementing protein 6 OS=Homo sapiens OX=9606 GN=XRCC6 PE=1 SV=2	1.00:0.85:0.76
Q96AC1|FERM2_HUMAN	Fermitin family homolog 2 OS=Homo sapiens OX=9606 GN=FERMT2 PE=1 SV=1	1.00:0.74:1.04
P35998|PRS7_HUMAN	26S proteasome regulatory subunit 7 OS=Homo sapiens OX=9606 GN=PSMC2 PE=1 SV=3	1.00:0.65:0.80
Q13151|ROA0_HUMAN	Heterogeneous nuclear ribonucleoprotein A0 OS=Homo sapiens OX=9606 GN=HNRNPA0 PE=1 SV=1	1.00:2.32:1.78
O00232|PSD12_HUMAN	26S proteasome non-ATPase regulatory subunit 12 OS=Homo sapiens OX=9606 GN=PSMD12 PE=1 SV=3	1.00:0.64:0.64
Q96CT7|CC124_HUMAN	Coiled-coil domain-containing protein 124 OS=Homo sapiens OX=9606 GN=CCDC124 PE=1 SV=1	1.00:0.68:0.60
Q10471|GALT2_HUMAN	Polypeptide N-acetylgalactosaminyltransferase 2 OS=Homo sapiens OX=9606 GN=GALNT2 PE=1 SV=1	1.00:0.59:1.20
P11047|LAMC1_HUMAN	Laminin subunit gamma-1 OS=Homo sapiens OX=9606 GN=LAMC1 PE=1 SV=3	1.00:0.60:0.80
P62917|RL8_HUMAN	60S ribosomal protein L8 OS=Homo sapiens OX=9606 GN=RPL8 PE=1 SV=2	1.00:0.89:0.75
P24539|AT5F1_HUMAN	ATP synthase F(0) complex subunit B1 mitochondrial OS=Homo sapiens OX=9606 GN=ATP5PB PE=1 SV=2	1.00:1.38:1.39
P14550|AK1A1_HUMAN	Aldo-keto reductase family 1 member A1 OS=Homo sapiens OX=9606 GN=AKR1A1 PE=1 SV=3	1.00:1.23:1.46
Q99961|SH3G1_HUMAN	Endophilin-A2 OS=Homo sapiens OX=9606 GN=SH3GL1 PE=1 SV=1	1.00:0.66:0.81
O94760|DDAH1_HUMAN	N(G) N(G)-dimethylarginine dimethylaminohydrolase 1 OS=Homo sapiens OX=9606 GN=DDAH1 PE=1 SV=3	1.00:1.38:1.61
P17612|KAPCA_HUMAN	cAMP-dependent protein kinase catalytic subunit alpha OS=Homo sapiens OX=9606 GN=PRKACA PE=1 SV=2	1.00:0.56:0.64
Q32MZ4|LRRF1_HUMAN	Leucine-rich repeat flightless-interacting protein 1 OS=Homo sapiens OX=9606 GN=LRRFIP1 PE=1 SV=2	1.00:0.42:0.40
P80303|NUCB2_HUMAN	Nucleobindin-2 OS=Homo sapiens OX=9606 GN=NUCB2 PE=1 SV=3	1.00:0.80:0.70
P36871|PGM1_HUMAN	Phosphoglucomutase-1 OS=Homo sapiens OX=9606 GN=PGM1 PE=1 SV=3	1.00:1.53:1.76
Q8N129|CNPY4_HUMAN	Protein canopy homolog 4 OS=Homo sapiens OX=9606 GN=CNPY4 PE=1 SV=1	1.00:1.78:1.66
Q14195|DPYL3_HUMAN	Dihydropyrimidinase-related protein 3 OS=Homo sapiens OX=9606 GN=DPYSL3 PE=1 SV=1	1.00:1.14:1.53
Q86X76|NIT1_HUMAN	Deaminated glutathione amidase OS=Homo sapiens OX=9606 GN=NIT1 PE=1 SV=2	1.00:1.19:1.95
Q9H6Z4|RANB3_HUMAN	Ran-binding protein 3 OS=Homo sapiens OX=9606 GN=RANBP3 PE=1 SV=1	1.00:0.42:0.79
P35222|CTNB1_HUMAN	Catenin beta-1 OS=Homo sapiens OX=9606 GN=CTNNB1 PE=1 SV=1	1.00:0.71:0.78
P55036|PSMD4_HUMAN	26S proteasome non-ATPase regulatory subunit 4 OS=Homo sapiens OX=9606 GN=PSMD4 PE=1 SV=1	1.00:0.72:0.81
P62266|RS23_HUMAN	40S ribosomal protein S23 OS=Homo sapiens OX=9606 GN=RPS23 PE=1 SV=3	1.00:0.77:0.80
Q9Y646|CBPQ_HUMAN	Carboxypeptidase Q OS=Homo sapiens OX=9606 GN=CPQ PE=1 SV=1	1.00:1.78:1.91
P48681|NEST_HUMAN	Nestin OS=Homo sapiens OX=9606 GN=NES PE=1 SV=2	1.00:0.64:0.71
P13010|XRCC5_HUMAN	X-ray repair cross-complementing protein 5 OS=Homo sapiens OX=9606 GN=XRCC5 PE=1 SV=3	1.00:0.69:0.80
